# Supplementary material for: Plasmodium ARK2 and EB1 drive unconventional spindle dynamics, during chromosome segregation in sexual transmission stages
Source: Nat Commun. 2023 Sep 13;14:5652. doi: 10.1038/s41467-023-41395-3 (PMC10499817; doi:10.1038/s41467-023-41395-3)
Supplement: Supplementary file 4 — Supplementary data 1 [file 41467_2023_41395_MOESM4_ESM.xlsx]

## Sheet: presence_absence
Species name	Relevant Taxonomy	Chromosome Segregation Kinases												Aurora Kinase Scaffolds/Activators
		Aurora						Mps1		Bub1		Polo		INCENP (MTs/chromatin)		Borealin (chromatin)		Survivin (chromatin)		BORA (cytosol)		TPX2 (spindle)		CEP192 (centrosome)
		uniprot ID	name	uniprot ID	name	uniprot ID	name	uniprot ID	name	uniprot ID	name	uniprot ID	name	uniprot ID	name	uniprot ID	name	uniprot ID	name	uniprot ID	name	uniprot ID	name	uniprot ID	name
Plasmodium berghei ANKA	Apicomplexa	A0A509AE44	PBANKA_0104100 (ARK1)	A0A509AG95	PBANKA_0407400 (ARK2)	A0A509AL92	PBANKA_1133100 (ARK3)	-	-	-	-	-	-	A0A509AQS8 (INCENP1); A0A509AQF6 (INCENP2)	PBANKA_1353900; PBANKA_1343200	-		-	-	-	-	-	-	-	-
Plasmodium falciparum 3D7	Apicomplexa	C6KSQ1	PF3D7_0605300	O77328	PF3D7_0309200	Q8IDD4	PF3D7_1356800	-	-	-	-	-	-	A0A5K1K8Z6; A0A5K1K950	PF3D7_1340500; PF3D7_1328000	-		-	-	-	-	-	-	-	-
Toxoplasma gondii ME49	Apicomplexa	A0A125YY40	TGME49_210280	S8F307	TGME49_318770	A0A125YZ48	TGME49_203010	-	-	-	-	-	-	S8GAQ1; A0A125YSY0	TGME49_232500; TGME49_315360|	-		-	-	-	-	-	-	-	-
Cryptosporidium parvum	Apicomplexa	A3FQ96	cgd2_3190	-	-	-	-	-	-	Q5CYK3	cgd7_2000	-	-	Q5CWZ2	cgd6_3160	-		-	-	-	-	Q5CX31	cgd6_2710	-	-
Arabidopsis thaliana	Archaeplastida	Q9M077	AUR1	Q683C9	AUR2	O64629	AUR3	Q84VX4	MPS1	F4IVI0; O22806; Q9FFG4	BMF-1; BMF-2;BMF-3	-	-	Q9FM57	WYRD	O65651	BORR	Q9M8A0; O23305	BORI1; BORI2	-	-	F4I2H7; Q5XVC4; Q9FKW1; F4K9U0; F4K773; Q4V3C5; Q4V3B0; F4K6K7; Q5XUX8	TPX2; MDP60;AT5G44270;AT5G15510;AT5G37478; AT4G22860; AT4G11990; AT5G07170; MMI9.7	-	-
Giardia intestinalis	Metamonada	E2RTQ7	Aurora kinase	-	-	-	-	A8BA50	MPS1	A8BLN2	BUB1	A8BPK8	PLK	A0A4Z1STF1	-	-		-	-	-	-	A8BSY2	-	-	-
Trypanosoma brucei	Kinetoplastida	Q384J7	AUK1	Q57WC8	AUK2	Q38FY2	AUK3	-	-	-	-	O15882; Q586I2	not named	Q586F4	CPC1	Q381V1 (analog, CPC2)				-	-	-	-	Q387L7	ABP79 (analog?)
Dictyostelium discoideum	Amoebozoa	Q54WX4	aurK	-	-	-	-	Q54UL8	mps1	Q54CV5	bub1	Q86HN7	plk	Q55GF9	icpA	Q54MT6	not named	Q54F19	not named	Q54M23	not named	Q54YU8	not named	Q54NE5	not named
Saccharomyces cerevisiae	Fungi	P38991	Ipl1	-	-	-	-	P54199	MPS1	P41695; P47074	BUB1; MAD3	P32562	CDC5	P38283	SLI15	Q3E7Y6	NBL1	P47134	BIR1	-	-	-	-	-	-
Caenorhabditis elegans	Nematoda	G5EDL3	air-1	O01427	air-2	-	-	-	-	Q21776; O02053	san-1; bub-1	P34331; Q20845	plk-1; plk-3	G5EE37	icp-1	O45952	csc-1	G5EFA2	bir-1	H2FLK2	spat-1	G5EDE7	tpxl-1	P91870	spd-2
Drosophila melanogaster	Diptera	Q9VGF9	aurA	Q9VKN7	aurB	-	-	A0A0B4KG66	Mps1	O76755; Q7KN56		P52304	polo	Q8IGP7	Incenp	Q9VLD6	borr	Q9VEM2	Deterin	Q9VVR2	bora	A0A1Z1CH00	mei-38	Q9VV79	spd-2
Homo sapiens	Mammalia	O14965	AURKA	A0A509AG95	AURKB	Q9UQB9	AURKC	P33981	TTK	O43683; O60566		P53350; Q9NYY3; Q9H4B4	PLK1, PLK2,PLK3	Q9NQS7	INCENP	Q53HL2	CDCA8	O15392	BIRC5	Q6PGQ7	BORA	Q9ULW0	TPX2	Q8TEP8	CEP192
LECA (reconstruction)	Eukaryota	1						1		1		1		1		1		1		?		1		?
*for apicomplexa specific PlasmoDB/ToxoDB and CryptoDB are used
*IDs are uniprot IDs
