# Supplementary material for: Plasmodium ARK2 and EB1 drive unconventional spindle dynamics, during chromosome segregation in sexual transmission stages
Source: Nat Commun. 2023 Sep 13;14:5652. doi: 10.1038/s41467-023-41395-3 (PMC10499817; doi:10.1038/s41467-023-41395-3)
Supplement: Supplementary file 5 — Supplementary data 2 [file 41467_2023_41395_MOESM5_ESM.xls]

## Sheet: ARK2KDvsWTresults_alpha0.01_Ind
Gene ID	Gene Annotation	Log2Fold Change	Adjusted P-Value	Base Mean	lfcSE	Stat	P-value		Upregulated genes >1		Downregulated genes <1
PBANKA_0837081	PIR protein	3.02052	1.22e-08	106.946	0.467638	6.4591	1.05e-10
PBANKA_1454200	conserved Plasmodium protein unknown function	2.79913	1.85e-11	38556	0.37019	7.56134	3.99e-14
PBANKA_1300081	PIR protein pseudogene	2.75181	0.00620981	13.8539	0.825368	3.33404	0.000855937
PBANKA_1356800	conserved Plasmodium protein unknown function	2.69798	2.32e-10	15377.4	0.376928	7.15783	8.2e-13
PBANKA_0416100	dynein heavy chain putative	2.67888	3.42e-11	52399.5	0.359161	7.4587	8.74e-14
PBANKA_1146761	PIR protein	2.65434	1.35e-12	527.808	0.335165	7.91949	2.38e-15
PBANKA_0507300	dynein heavy chain putative	2.58284	1.61e-09	32057.1	0.377591	6.8403	7.9e-12
PBANKA_1359300	conserved Plasmodium protein unknown function	2.58158	5.47e-10	5452	0.368211	7.01114	2.36e-12
PBANKA_0925400	dynein heavy chain putative	2.56767	2.69e-09	38660	0.380692	6.74474	1.53e-11
PBANKA_1126800	HECT-domain (ubiquitin-transferase) putative	2.56058	9.11e-09	63771.5	0.391684	6.53736	6.26e-11
PBANKA_1111000	RNA pseudouridylate synthase putative	2.53283	1.82e-09	13507.2	0.371528	6.81733	9.27e-12
PBANKA_1237100	conserved Plasmodium protein unknown function	2.51268	2.25e-10	35657.4	0.350467	7.16952	7.53e-13
PBANKA_0107600	conserved Plasmodium protein unknown function	2.48767	1.34e-07	4671.88	0.41302	6.02314	1.71e-09
PBANKA_1123500	SNF2 helicase putative	2.44815	2.37e-10	28984.7	0.342524	7.14738	8.85e-13
PBANKA_1308000	conserved Plasmodium protein unknown function	2.42212	3.13e-11	42157.1	0.323775	7.48089	7.38e-14
PBANKA_1025500	NOT family protein putative	2.39114	5.13e-09	14474.9	0.360581	6.63136	3.33e-11
PBANKA_1104400	conserved Plasmodium protein unknown function	2.38204	1.83e-08	11324.8	0.373301	6.38102	1.76e-10
PBANKA_0406200	conserved Plasmodium protein unknown function	2.38122	1.26e-10	9709.56	0.327308	7.27517	3.46e-13
PBANKA_1339500	conserved Plasmodium protein unknown function	2.3762	9.04e-06	4317.09	0.460369	5.16151	2.45e-07
PBANKA_0719500	conserved Plasmodium protein unknown function	2.34672	2.69e-09	9007.11	0.347746	6.74837	1.5e-11
PBANKA_1402300	conserved Plasmodium protein unknown function	2.34161	2.63e-09	9226.6	0.346481	6.75827	1.4e-11
PBANKA_0212200	conserved Plasmodium protein unknown function	2.33152	6.99e-07	5143.01	0.409131	5.69872	1.21e-08
PBANKA_0309400	conserved Plasmodium protein unknown function	2.30765	9.54e-09	3353.44	0.35444	6.51068	7.48e-11
PBANKA_0704500	HECT-like E3 ubiquitin ligase putative	2.28653	4.5e-09	16073.3	0.343566	6.65529	2.83e-11
PBANKA_0935500	conserved Plasmodium protein unknown function	2.27733	1.26e-09	9995.26	0.330641	6.8876	5.67e-12
PBANKA_1448200	asparagine/aspartate rich protein putative	2.26517	1.26e-09	10520	0.329198	6.88089	5.95e-12
PBANKA_1128500	SET domain protein putative	2.25674	2.25e-10	12087.6	0.314591	7.17355	7.31e-13
PBANKA_1118500	conserved Plasmodium protein unknown function	2.2356	4.03e-07	9485.02	0.385199	5.80376	6.48e-09
PBANKA_1010300	dynein-related AAA-type ATPase putative	2.23089	1.59e-07	10078.2	0.372728	5.98532	2.16e-09
PBANKA_1427800	peptidase family C50 putative	2.22658	1.67e-08	8455.66	0.347827	6.40139	1.54e-10
PBANKA_1226100	conserved Plasmodium protein unknown function	2.19706	3.25e-10	17396.4	0.309588	7.09672	1.28e-12
PBANKA_1463000	osmiophilic body protein G377	2.17966	1.85e-06	42255.2	0.395199	5.51535	3.48e-08
PBANKA_0601200	dynein heavy chain putative	2.17813	6.61e-07	25144	0.381457	5.71002	1.13e-08
PBANKA_0316600	reticulocyte binding protein putative	2.1674	7.95e-08	1102.92	0.354307	6.1173	9.52e-10
PBANKA_0720100	conserved Plasmodium protein unknown function	2.16132	2.74e-08	18360.9	0.343026	6.30074	2.96e-10
PBANKA_0615700	dynein heavy chain putative	2.15804	1.55e-07	16402.3	0.36001	5.99439	2.04e-09
PBANKA_0806700	conserved Plasmodium protein unknown function	2.15356	7.73e-09	9828.65	0.327972	6.56629	5.16e-11
PBANKA_1011500	zinc finger protein putative	2.14678	2.03e-07	9443.92	0.361214	5.94323	2.79e-09
PBANKA_1329200	dynein beta chain putative	2.14014	2.86e-07	35962.2	0.364471	5.8719	4.31e-09
PBANKA_1228300	lysine-specific histone demethylase putative	2.12997	1.96e-08	41816.2	0.334717	6.3635	1.97e-10
PBANKA_1442200	protein SOC2	2.10889	1.54e-13	49307.1	0.257205	8.19928	2.42e-16
PBANKA_1321600	conserved Plasmodium protein unknown function	2.09854	2.55e-06	9552.55	0.385568	5.44272	5.25e-08
PBANKA_0207600	asparagine-rich antigen putative	2.08273	1.06e-05	10678.4	0.40606	5.12913	2.91e-07
PBANKA_0823700	conserved Plasmodium protein unknown function	2.07588	7.52e-05	3667.02	0.446092	4.65347	3.26e-06
PBANKA_1206300	zinc finger protein putative	2.07412	1.83e-08	7266.2	0.324925	6.3834	1.73e-10
PBANKA_1135900	conserved Plasmodium protein unknown function	2.07397	0.000207311	2287.44	0.474419	4.37161	1.23e-05
PBANKA_0807700	kinesin-5 putative	2.04585	5.93e-05	4700.82	0.433751	4.71663	2.4e-06
PBANKA_1026100	conserved Plasmodium protein unknown function	2.04514	5.54e-06	2600.08	0.388232	5.26785	1.38e-07
PBANKA_1033800	conserved protein unknown function	2.03608	9.96e-09	12803.1	0.313229	6.50028	8.02e-11
PBANKA_0912600	conserved Plasmodium protein unknown function	2.01401	1.27e-05	14276.2	0.396091	5.08471	3.68e-07
PBANKA_0915200	conserved Plasmodium protein unknown function	1.98592	2.25e-10	1060.68	0.276466	7.18326	6.81e-13
PBANKA_0722000	phosphatidylinositol 4-kinase putative	1.98055	9.54e-09	8552.92	0.303994	6.51512	7.26e-11
PBANKA_0205800	serine/threonine protein kinase putative	1.97218	1.85e-08	38992.7	0.309324	6.37578	1.82e-10
PBANKA_1301800	conserved Plasmodium protein unknown function	1.96493	9.54e-09	18281.2	0.301511	6.51696	7.17e-11
PBANKA_0934600	conserved Plasmodium protein unknown function	1.95818	0.00014176	1965.22	0.437542	4.47541	7.63e-06
PBANKA_0505900	conserved Plasmodium protein unknown function	1.95044	7.52e-06	8258.86	0.374782	5.2042	1.95e-07
PBANKA_0811400	conserved Plasmodium protein unknown function	1.94953	3.91e-07	11225.1	0.335417	5.81227	6.16e-09
PBANKA_0828000	zinc finger protein putative	1.94893	7.87e-08	14599	0.318374	6.12151	9.27e-10
PBANKA_0826100	proline--tRNA ligase putative	1.94629	0.000689768	81.4159	0.48199	4.03803	5.39e-05
PBANKA_1406900	conserved Plasmodium protein unknown function	1.94485	1.12e-06	11488.9	0.346527	5.6124	2e-08
PBANKA_0306100	6-cysteine protein	1.9415	0.000100203	6394.98	0.423964	4.57941	4.66e-06
PBANKA_1025100	conserved Plasmodium protein unknown function	1.93517	1.64e-05	9331.95	0.384926	5.02737	4.97e-07
PBANKA_1326700	conserved Plasmodium protein unknown function	1.92552	2.02e-05	3100.84	0.386658	4.97992	6.36e-07
PBANKA_1231600	AP2 domain transcription factor AP2-O2	1.90953	2.81e-08	14822.2	0.303378	6.29424	3.09e-10
PBANKA_0822500	tetratricopeptide repeat protein putative	1.908	4.13e-05	2573.26	0.397086	4.80499	1.55e-06
PBANKA_1412200	conserved Plasmodium protein unknown function	1.90178	4.36e-05	4559.15	0.396959	4.79087	1.66e-06
PBANKA_0939600	polyadenylate-binding protein-interacting protein 1 putative	1.9006	2.01e-08	28541.3	0.299089	6.35463	2.09e-10
PBANKA_1146741	PIR protein pseudogene	1.8873	2.86e-07	84.8668	0.321459	5.87105	4.33e-09
PBANKA_1245500	conserved Plasmodium protein unknown function	1.88685	7.91e-05	6017.89	0.407111	4.63474	3.57e-06
PBANKA_0521700	AP2 domain transcription factor putative	1.8855	0.000216575	3944.85	0.432573	4.3588	1.31e-05
PBANKA_1133100	serine/threonine protein kinase putative	1.88078	8.75e-07	59890.2	0.332392	5.65832	1.53e-08
PBANKA_0213200	conserved Plasmodium protein unknown function	1.87656	5.39e-05	19772.7	0.396084	4.73779	2.16e-06
PBANKA_1108700	structural maintenance of chromosomes protein 4 putative	1.86508	1.67e-08	44316.8	0.291228	6.4042	1.51e-10
PBANKA_1420500	conserved Plasmodium protein unknown function	1.85884	1.78e-05	10386.2	0.371084	5.00923	5.46e-07
PBANKA_0404000	conserved Plasmodium protein unknown function	1.8575	5.36e-06	3255	0.352062	5.27607	1.32e-07
PBANKA_0713500	conserved Plasmodium protein unknown function	1.85631	2.04e-07	3127.57	0.312493	5.94033	2.84e-09
PBANKA_0701200	conserved Plasmodium protein unknown function	1.85563	4.79e-07	5959.98	0.321558	5.77075	7.89e-09
PBANKA_0910700	conserved Plasmodium protein unknown function	1.85546	3.59e-06	7972.95	0.345332	5.37299	7.74e-08
PBANKA_0522900	pre-mRNA-splicing helicase BRR2 putative	1.8499	2.23e-07	3947.88	0.312414	5.92133	3.19e-09
PBANKA_1356000	AP2 domain transcription factor putative	1.8214	7.55e-06	2293.54	0.350224	5.20068	1.99e-07
PBANKA_0214000	dynein heavy chain putative	1.81709	5.43e-07	10812	0.316151	5.74753	9.06e-09
PBANKA_0917500	structural maintenance of chromosomes protein 1 putative	1.81478	1.48e-05	14463.6	0.359356	5.05009	4.42e-07
PBANKA_1031100	plastid replication-repair enzyme putative	1.81159	0.000112819	1374.92	0.399033	4.53996	5.63e-06
PBANKA_0301900	conserved Plasmodium protein unknown function	1.80884	9.62e-05	3463.08	0.393949	4.59157	4.4e-06
PBANKA_1446500	asparagine-rich protein putative	1.80642	7.84e-05	4580.95	0.389237	4.64093	3.47e-06
PBANKA_1438400	conserved Plasmodium protein unknown function	1.80618	2e-06	12187.9	0.32864	5.49591	3.89e-08
PBANKA_1434600	formin 2 putative	1.80567	1.91e-05	38324.7	0.361654	4.99281	5.95e-07
PBANKA_0509700	conserved Plasmodium protein unknown function	1.79783	3.44e-07	11675.8	0.308041	5.83635	5.34e-09
PBANKA_1025300	rap guanine nucleotide exchange factor putative	1.79773	1.13e-05	3890.36	0.35193	5.10822	3.25e-07
PBANKA_1104600	conserved Plasmodium protein unknown function	1.79516	2.68e-05	1643.37	0.365871	4.90654	9.27e-07
PBANKA_0910300	guanylyl cyclase putative	1.79362	3.26e-05	6990.93	0.368922	4.86178	1.16e-06
PBANKA_0906900	conserved Plasmodium protein unknown function	1.79344	7.47e-06	16729.1	0.344357	5.2081	1.91e-07
PBANKA_0102900	AP2 domain transcription factor putative	1.79333	2.32e-05	5915.18	0.362801	4.943	7.69e-07
PBANKA_1032200	WD repeat-containing protein putative	1.79315	2.43e-07	6956.48	0.303691	5.90451	3.54e-09
PBANKA_1443500	WD repeat-containing protein putative	1.79112	9.47e-09	5621.83	0.274399	6.52742	6.69e-11
PBANKA_1216700	WD repeat-containing protein putative	1.78529	0.000123774	5357.69	0.395376	4.51542	6.32e-06
PBANKA_0617400	conserved Plasmodium protein unknown function	1.78067	0.000134753	1192.96	0.396712	4.48857	7.17e-06
PBANKA_1136100	conserved Plasmodium protein unknown function	1.76431	3.37e-05	6180.83	0.363503	4.85362	1.21e-06
PBANKA_1302000	conserved Plasmodium protein unknown function	1.76023	0.000405715	6045.37	0.420221	4.18882	2.8e-05
PBANKA_1230100	ribonuclease putative	1.75844	9.47e-08	21082.9	0.288902	6.08664	1.15e-09
PBANKA_1208200	kinesin-4 putative	1.75376	1.06e-08	23806.2	0.270323	6.48764	8.72e-11
PBANKA_0216801	reticulocyte binding protein putative	1.74772	0.000623366	111.298	0.429789	4.06645	4.77e-05
PBANKA_1362300	conserved Plasmodium protein unknown function	1.74746	4.05e-05	4101.52	0.363253	4.8106	1.5e-06
PBANKA_1106100	conserved Plasmodium protein unknown function	1.73723	5.11e-05	16738.4	0.365662	4.75091	2.03e-06
PBANKA_0415300	exoribonuclease II putative	1.73648	2.53e-05	2687.68	0.35275	4.9227	8.54e-07
PBANKA_0508000	conserved Plasmodium protein unknown function	1.73369	2.02e-05	69.64	0.34817	4.97943	6.38e-07
PBANKA_1407400	mRNA-decapping enzyme 2 putative	1.73201	0.00013621	9679.31	0.386136	4.48549	7.27e-06
PBANKA_1306600	conserved Plasmodium protein unknown function	1.73063	2.87e-05	6977.06	0.353856	4.89077	1e-06
PBANKA_1437500	AP2 domain transcription factor AP2-G	1.71931	2.26e-05	7514.71	0.347117	4.95312	7.3e-07
PBANKA_0112100	AP2 domain transcription factor putative	1.71895	2.11e-07	6959.8	0.289738	5.93279	2.98e-09
PBANKA_1439600	conserved Plasmodium protein unknown function	1.70843	0.000519674	3562.46	0.414709	4.11957	3.8e-05
PBANKA_0916800	conserved Plasmodium protein unknown function	1.70303	0.00101099	327.129	0.433282	3.93052	8.48e-05
PBANKA_0409400	protein kinase putative	1.69973	3.91e-07	33947.3	0.292504	5.81095	6.21e-09
PBANKA_1412600	telomerase reverse transcriptase	1.69395	9.83e-05	2597.77	0.369361	4.58618	4.51e-06
PBANKA_1202500	WD repeat-containing protein putative	1.68786	7.73e-05	2051.8	0.363339	4.64543	3.39e-06
PBANKA_1341800	conserved Plasmodium protein unknown function	1.68754	2.13e-05	10497.9	0.339693	4.96784	6.77e-07
PBANKA_0925200	calcium-dependent protein kinase 7	1.68607	1.06e-08	10143.4	0.26003	6.48414	8.92e-11
PBANKA_1034300	AP2 domain transcription factor AP2-G2	1.68551	2.1e-06	8429.82	0.307383	5.48342	4.17e-08
PBANKA_1341000	conserved Plasmodium protein unknown function	1.68486	2.18e-05	11362.3	0.33954	4.96218	6.97e-07
PBANKA_0901900	tubulin--tyrosine ligase putative	1.67688	4.66e-05	113624	0.351216	4.77452	1.8e-06
PBANKA_0827300	conserved Plasmodium protein unknown function	1.67641	5e-05	2983.79	0.352471	4.75617	1.97e-06
PBANKA_1126900	eukaryotic translation initiation factor 2-alpha kinase	1.67407	4.15e-06	4833.1	0.313681	5.33684	9.46e-08
PBANKA_1129100	DNA polymerase epsilon catalytic subunit A putative	1.66471	0.000151002	10929.1	0.373547	4.45649	8.33e-06
PBANKA_0605600	conserved Plasmodium protein unknown function	1.66055	3.24e-07	48527.9	0.283918	5.84869	4.95e-09
PBANKA_0801600	conserved Plasmodium protein unknown function	1.65882	0.000331185	3355.26	0.390725	4.24549	2.18e-05
PBANKA_1038200	nuclear formin-like protein MISFIT	1.64315	3.12e-05	15388.7	0.337335	4.87098	1.11e-06
PBANKA_1003400	lysine decarboxylase putative	1.63844	7.49e-06	23772.6	0.314701	5.20635	1.93e-07
PBANKA_1230700	protein phosphatase putative	1.63558	5.36e-06	807.263	0.309992	5.27619	1.32e-07
PBANKA_0803200	inositol-phosphate phosphatase putative	1.63175	0.000216575	8740.21	0.374628	4.35565	1.33e-05
PBANKA_0403600	conserved Plasmodium protein unknown function	1.6299	1.43e-06	16840.3	0.292853	5.56557	2.61e-08
PBANKA_0900900	reticulocyte binding protein putative	1.62794	0.000446219	928.425	0.391319	4.16015	3.18e-05
PBANKA_0504800	conserved Plasmodium protein unknown function	1.62544	1.96e-08	8386.03	0.255506	6.36163	2e-10
PBANKA_1140300	conserved Plasmodium protein unknown function	1.62244	5.66e-07	6986.7	0.282728	5.73851	9.55e-09
PBANKA_1361200	conserved Plasmodium protein unknown function	1.62082	5.36e-06	54253.1	0.307145	5.27704	1.31e-07
PBANKA_1332800	biotin carboxylase subunit of acetyl CoA carboxylase putative	1.61608	2.31e-05	13295.6	0.326831	4.9447	7.63e-07
PBANKA_1448700	bromodomain protein putative	1.61577	1.11e-05	7443.19	0.315908	5.11469	3.14e-07
PBANKA_1353100	conserved Plasmodium protein unknown function	1.61261	9.41e-07	24905.8	0.285728	5.64385	1.66e-08
PBANKA_1001800	AP2 domain transcription factor AP2-SP2	1.61131	2.59e-05	1306.18	0.327871	4.91447	8.9e-07
PBANKA_1145100	conserved Plasmodium protein unknown function	1.60471	4.73e-06	2366.07	0.302293	5.30845	1.11e-07
PBANKA_0308300	GAF domain-related protein putative	1.6046	0.0001285	6447.57	0.356305	4.50344	6.69e-06
PBANKA_1002300	conserved Plasmodium protein unknown function	1.60424	0.000646435	674.389	0.395506	4.05618	4.99e-05
PBANKA_1340500	conserved Plasmodium protein unknown function	1.60354	0.000126301	3095.76	0.355653	4.50872	6.52e-06
PBANKA_1228100	AP2 domain transcription factor putative	1.59992	6.32e-06	21086.8	0.305296	5.24056	1.6e-07
PBANKA_1138700	conserved Plasmodium protein unknown function	1.5982	2.36e-05	1804.55	0.323633	4.93831	7.88e-07
PBANKA_1220600	conserved Plasmodium protein unknown function	1.59707	0.000178193	6357.04	0.361878	4.41328	1.02e-05
PBANKA_0807900	conserved Plasmodium protein unknown function	1.59596	4.03e-07	24685.5	0.275095	5.80147	6.57e-09
PBANKA_0901800	conserved Plasmodium protein unknown function	1.59437	2.26e-05	1879.76	0.322062	4.9505	7.4e-07
PBANKA_0301000	repetitive organellar protein putative	1.59013	4.44e-06	29053.8	0.298746	5.32268	1.02e-07
PBANKA_0902300	conserved Plasmodium protein unknown function	1.5873	0.000353963	8676.08	0.375474	4.22745	2.36e-05
PBANKA_0521500	conserved Plasmodium protein unknown function	1.58568	0.00115596	1776.11	0.408163	3.88492	0.000102363
PBANKA_1134300	patatin-like phospholipase putative	1.58208	0.000452413	3382.75	0.380753	4.15512	3.25e-05
PBANKA_0820800	regulator of chromosome condensation putative	1.57999	8.26e-06	4572.46	0.30495	5.18115	2.21e-07
PBANKA_0615800	exported serine/threonine protein kinase	1.57085	8.51e-06	16969.5	0.303587	5.17428	2.29e-07
PBANKA_0818000	merozoite organizing protein putative	1.56827	9.38e-06	10874	0.304324	5.15329	2.56e-07
PBANKA_0300100	PIR protein	1.56672	1.21e-11	659.281	0.20539	7.62802	2.38e-14
PBANKA_1447900	conserved Plasmodium protein unknown function	1.56484	7.55e-06	19022.6	0.300828	5.20179	1.97e-07
PBANKA_1212000	conserved Plasmodium protein unknown function	1.56124	2.47e-06	6135.07	0.286474	5.44986	5.04e-08
PBANKA_1015300	rRNA (adenosine-2'-O-)-methyltransferase putative	1.55961	3.87e-06	1708.74	0.291363	5.35281	8.66e-08
PBANKA_0826900	protein kinase putative	1.55956	0.00524053	7215.89	0.460142	3.38929	0.000700726
PBANKA_1001000	conserved Plasmodium protein unknown function	1.55849	0.000171997	2195.73	0.352407	4.42243	9.76e-06
PBANKA_0212700	RING zinc finger protein putative	1.55786	6.46e-08	14744.5	0.252973	6.15821	7.36e-10
PBANKA_0802300	E3 ubiquitin-protein ligase putative	1.55578	1.49e-08	27175.2	0.242122	6.42561	1.31e-10
PBANKA_0514300	conserved Plasmodium protein unknown function	1.55446	1.59e-05	23217.9	0.308748	5.03471	4.79e-07
PBANKA_1327900	conserved Plasmodium protein unknown function	1.55354	3.7e-05	7804.43	0.321431	4.83319	1.34e-06
PBANKA_1306800	protein transport protein SEC7 putative	1.55166	3.89e-06	3674.67	0.290021	5.35016	8.79e-08
PBANKA_0827600	conserved Plasmodium protein unknown function	1.55054	0.000102178	8259.43	0.339022	4.57357	4.79e-06
PBANKA_1105000	conserved Plasmodium protein unknown function	1.54916	2.61e-08	853.381	0.245461	6.31121	2.77e-10
PBANKA_0909600	AP2 domain transcription factor putative	1.54857	0.000104758	11930.7	0.339302	4.564	5.02e-06
PBANKA_1362100	tyrosine kinase-like protein putative	1.54796	0.00118391	4828.21	0.399436	3.87536	0.000106466
PBANKA_0831500	conserved Plasmodium protein unknown function	1.54666	7.02e-05	4230.19	0.330887	4.67427	2.95e-06
PBANKA_1138400	calpain putative	1.54497	4.05e-05	9073.47	0.321096	4.81155	1.5e-06
PBANKA_1418100	ACDC domain-containing protein putative	1.54412	2.14e-06	10497.6	0.281843	5.47865	4.29e-08
PBANKA_0414700	zinc finger protein putative	1.54238	7.91e-05	2467	0.332583	4.63756	3.53e-06
PBANKA_0408300	phd finger protein putative	1.54108	6.86e-05	17763.4	0.329292	4.67999	2.87e-06
PBANKA_1122700	tyrosine kinase-like protein putative	1.53964	0.000161545	5550.72	0.346789	4.43971	9.01e-06
PBANKA_1454600	conserved Plasmodium protein unknown function	1.53015	0.000469254	5327.97	0.369166	4.14488	3.4e-05
PBANKA_0305500	conserved Plasmodium protein unknown function	1.52968	0.000756938	1074.12	0.381326	4.01147	6.03e-05
PBANKA_1244200	conserved Plasmodium protein unknown function	1.52659	1.21e-05	11015.1	0.299625	5.095	3.49e-07
PBANKA_1401000	conserved Plasmodium protein unknown function	1.5245	0.00070384	8931.74	0.378089	4.03211	5.53e-05
PBANKA_0621300	conserved Plasmodium protein unknown function	1.52436	0.00011518	14475.2	0.336149	4.53476	5.77e-06
PBANKA_1351300	conserved Plasmodium protein unknown function	1.52313	6.86e-05	12326.9	0.325311	4.68205	2.84e-06
PBANKA_0932800	conserved Plasmodium protein unknown function	1.52173	0.000707188	2898.61	0.377563	4.0304	5.57e-05
PBANKA_0307100	conserved Plasmodium protein unknown function	1.52017	2.47e-06	15664.2	0.27893	5.45001	5.04e-08
PBANKA_1454800	RNA-binding protein putative	1.51299	2.4e-05	18761.4	0.306673	4.93357	8.07e-07
PBANKA_0914100	conserved Plasmodium protein unknown function	1.50572	0.000102775	5191.92	0.329375	4.57146	4.84e-06
PBANKA_1411200	conserved Plasmodium protein unknown function	1.50473	2.7e-06	19003.6	0.277176	5.42879	5.67e-08
PBANKA_0108400	conserved Plasmodium protein unknown function	1.50331	1.44e-05	3148.34	0.297262	5.05719	4.25e-07
PBANKA_0621600	conserved Plasmodium protein unknown function	1.50265	0.000227906	3074.71	0.346265	4.33959	1.43e-05
PBANKA_1306300	conserved Plasmodium protein unknown function	1.50046	0.000108123	5926.04	0.329547	4.5531	5.29e-06
PBANKA_0941800	histone H2B putative	1.49703	1.42e-06	21795.7	0.268849	5.56828	2.57e-08
PBANKA_0801800	conserved Plasmodium protein unknown function	1.4957	0.000216575	43039.9	0.343337	4.35636	1.32e-05
PBANKA_0522600	erythrocyte membrane-associated antigen putative	1.49485	0.00022032	8971.97	0.343551	4.35119	1.35e-05
PBANKA_0415400	conserved Plasmodium protein unknown function pseudogene	1.49309	0.00216337	2539.39	0.404951	3.68709	0.000226829
PBANKA_0927200	conserved Plasmodium protein unknown function	1.49078	7.91e-05	3548.55	0.321517	4.6367	3.54e-06
PBANKA_1425400	conserved protein unknown function	1.48399	0.00145263	1777.35	0.389069	3.81421	0.000136621
PBANKA_1442000	potassium channel K1	1.48307	0.00400435	783.039	0.426236	3.47947	0.000502411
PBANKA_0519900	conserved Plasmodium protein unknown function	1.48104	0.000132552	9762.12	0.329474	4.49516	6.95e-06
PBANKA_1233500	mRNA-binding protein PUF1	1.47879	0.000175054	12817.5	0.33473	4.41787	9.97e-06
PBANKA_0418000	ATP-dependent RNA helicase DDX60 putative	1.47227	0.000123774	4169.47	0.326111	4.51462	6.34e-06
PBANKA_1331200	rab GTPase activator putative	1.47211	5.39e-05	7136.51	0.310629	4.73913	2.15e-06
PBANKA_1344500	conserved Plasmodium protein unknown function	1.46917	0.000325758	2664.81	0.345676	4.25014	2.14e-05
PBANKA_0908500	myosin K putative	1.46143	0.000121517	10459.5	0.323198	4.52179	6.13e-06
PBANKA_1329800	AP2 domain transcription factor AP2-SP	1.46089	0.0011342	1864.99	0.375335	3.89224	9.93e-05
PBANKA_1219800	Cg2 protein putative	1.45364	0.00121166	860.795	0.375903	3.86707	0.000110151
PBANKA_0106500	conserved Plasmodium protein unknown function	1.45112	0.000453364	662.729	0.349329	4.15401	3.27e-05
PBANKA_0100800	conserved Plasmodium protein unknown function	1.44855	6.25e-05	23945	0.307877	4.70497	2.54e-06
PBANKA_1240000	structural maintenance of chromosomes protein 6 putative	1.4465	1.42e-05	3290.99	0.285781	5.06155	4.16e-07
PBANKA_1140100	conserved Plasmodium protein unknown function	1.44567	0.00027822	2895.33	0.337036	4.28937	1.79e-05
PBANKA_0606600	conserved Plasmodium protein unknown function	1.44335	0.000216575	2696.69	0.331227	4.35759	1.31e-05
PBANKA_1000011	reticulocyte binding protein putative	1.43591	0.00473175	533.627	0.419606	3.42203	0.000621548
PBANKA_1360800	conserved Plasmodium protein unknown function	1.43162	3.01e-05	1800.19	0.293343	4.88035	1.06e-06
PBANKA_0401700	conserved Plasmodium protein unknown function	1.42638	0.000334298	2385.67	0.336225	4.24234	2.21e-05
PBANKA_1340900	conserved Plasmodium protein unknown function	1.41921	0.000160297	1110.67	0.319488	4.44213	8.91e-06
PBANKA_1335100	conserved Plasmodium protein unknown function	1.41863	0.000646435	7617.22	0.349718	4.05651	4.98e-05
PBANKA_1121800	AP2 domain transcription factor AP2Tel putative	1.41821	0.00184303	1940.98	0.379819	3.7339	0.000188537
PBANKA_0309200	conserved Plasmodium protein unknown function	1.41084	0.00115743	2658.51	0.363238	3.88407	0.000102721
PBANKA_1220500	conserved protein unknown function	1.40796	8.19e-05	4828.77	0.304369	4.62583	3.73e-06
PBANKA_1108100	guanidine nucleotide exchange factor putative	1.40749	6.86e-05	2236.67	0.300693	4.68083	2.86e-06
PBANKA_1213000	transcriptional coactivator ADA2 putative	1.40658	0.000105834	14260.4	0.308565	4.55844	5.15e-06
PBANKA_1320200	conserved Plasmodium protein unknown function	1.406	5.19e-06	22300.2	0.265861	5.28848	1.23e-07
PBANKA_0941900	histone H4 putative	1.40308	7.12e-05	16538.5	0.300482	4.66943	3.02e-06
PBANKA_1417700	conserved Plasmodium protein unknown function	1.39872	0.000216575	677.894	0.321053	4.35667	1.32e-05
PBANKA_1461600	conserved Plasmodium protein unknown function	1.39847	4.57e-05	7395.86	0.29262	4.77915	1.76e-06
PBANKA_0401100	serine/threonine protein kinase putative	1.39726	2.82e-05	9501.89	0.285431	4.89526	9.82e-07
PBANKA_0918900	conserved Plasmodium protein unknown function	1.39466	0.000102775	2312.85	0.305194	4.56973	4.88e-06
PBANKA_1331400	conserved Plasmodium protein unknown function	1.39446	1.91e-06	14343.4	0.253257	5.5061	3.67e-08
PBANKA_1411500	conserved Plasmodium protein unknown function	1.39288	0.00131295	540.727	0.362375	3.84376	0.000121164
PBANKA_0110500	leucine-rich repeat protein	1.38767	1.61e-06	42080.5	0.250365	5.54259	2.98e-08
PBANKA_1215400	conserved Plasmodium protein unknown function	1.38759	0.000105834	6553.54	0.304338	4.55939	5.13e-06
PBANKA_0508100	chromodomain-helicase-DNA-binding protein 1 putative	1.38558	1.07e-05	23616.2	0.270288	5.12631	2.95e-07
PBANKA_0210500	conserved Plasmodium protein unknown function	1.38446	0.00506871	2469.8	0.406997	3.40166	0.000669791
PBANKA_1312100	conserved Plasmodium protein unknown function	1.38076	0.001288	5019.31	0.358684	3.84951	0.000118356
PBANKA_1004500	conserved Plasmodium protein unknown function	1.37679	5.36e-06	12400.6	0.26078	5.27953	1.3e-07
PBANKA_0506100	PHAX domain-containing protein putative	1.37488	2.59e-05	7999.15	0.279677	4.91596	8.83e-07
PBANKA_1458800	kinesin putative	1.37434	0.000612006	21449.7	0.337536	4.07169	4.67e-05
PBANKA_1243900	conserved Plasmodium protein unknown function	1.37298	0.000102775	22308.7	0.300394	4.57059	4.86e-06
PBANKA_0521300	zinc finger protein putative	1.37058	0.000446219	7180.82	0.32944	4.16033	3.18e-05
PBANKA_1216800	conserved Plasmodium protein unknown function	1.36869	3.21e-06	20686.6	0.25373	5.39427	6.88e-08
PBANKA_0717300	cdc2-related protein kinase 3	1.36837	0.000200075	12816.2	0.312304	4.38152	1.18e-05
PBANKA_1026500	metacaspase-like protein	1.36727	0.00232551	8746.76	0.373477	3.66093	0.000251306
PBANKA_1233400	WD repeat-containing protein 26 putative	1.36331	0.000200075	7873.3	0.3111	4.38224	1.17e-05
PBANKA_0610100	lysine-specific histone demethylase 1 putative	1.3626	1.1e-05	7184.14	0.266142	5.11983	3.06e-07
PBANKA_1119000	conserved Plasmodium protein unknown function	1.36099	0.00185925	943.875	0.364757	3.73121	0.000190561
PBANKA_1453700	AP2 domain transcription factor putative	1.35268	0.000136241	9508.14	0.301624	4.48466	7.3e-06
PBANKA_0522100	conserved Plasmodium protein unknown function	1.35258	0.000967358	9328.2	0.343002	3.94337	8.03e-05
PBANKA_1457200	double C2-like domain-containing protein putative	1.35204	6.07e-06	14396.1	0.257566	5.2493	1.53e-07
PBANKA_0618200	phosphoinositide-binding protein putative	1.3519	3.78e-06	7634.96	0.252277	5.3588	8.38e-08
PBANKA_0718300	DNA helicase MCM9 putative	1.34655	0.000353963	444.174	0.31848	4.22806	2.36e-05
PBANKA_0303700	DNA repair protein RAD2 putative	1.34298	0.000322772	7635.34	0.315731	4.25355	2.1e-05
PBANKA_1030200	conserved Plasmodium protein unknown function	1.34189	0.00231364	2437.69	0.366337	3.66298	0.000249302
PBANKA_1341700	conserved Plasmodium protein unknown function	1.34156	0.00661494	4943.43	0.405118	3.31153	0.000927887
PBANKA_1316300	conserved Plasmodium protein unknown function	1.33914	7.91e-05	4773.56	0.288902	4.63526	3.56e-06
PBANKA_1415700	AP2 domain transcription factor putative	1.33668	0.00358714	8807.51	0.380309	3.51473	0.000440205
PBANKA_0807500	conserved Plasmodium protein unknown function	1.33623	1.91e-05	8369.38	0.267602	4.99335	5.93e-07
PBANKA_0418100	conserved Plasmodium protein unknown function	1.33463	0.000200147	4463.07	0.304659	4.38072	1.18e-05
PBANKA_1416900	structural maintenance of chromosomes protein 2 putative	1.32863	3.48e-05	18488.1	0.274133	4.84665	1.26e-06
PBANKA_0601600	conserved protein unknown function	1.32767	1.56e-07	13906.5	0.221588	5.99163	2.08e-09
PBANKA_1448800	helicase putative	1.32629	0.000967358	2979.1	0.336296	3.94383	8.02e-05
PBANKA_0924500	structural maintenance of chromosomes protein 5 putative	1.32373	0.000331185	1891.94	0.311826	4.2451	2.18e-05
PBANKA_1108300	pre-mRNA-processing ATP-dependent RNA helicase PRP5 putative	1.31993	1.77e-06	15277	0.23892	5.5246	3.3e-08
PBANKA_1017600	conserved Plasmodium protein unknown function	1.31933	0.003456	3357.15	0.374139	3.52631	0.000421397
PBANKA_0304000	pentafunctional AROM polypeptide putative	1.31792	0.00875259	1081.93	0.409637	3.21729	0.00129407
PBANKA_1125300	conserved Plasmodium protein unknown function	1.31704	1.11e-05	16658.6	0.257438	5.11597	3.12e-07
PBANKA_0104600	DNA repair protein RAD50 putative	1.3168	3.88e-05	10021.6	0.273059	4.82239	1.42e-06
PBANKA_1005400	conserved Plasmodium protein unknown function	1.31417	0.000503673	3300.17	0.318355	4.12801	3.66e-05
PBANKA_1027300	conserved Plasmodium protein unknown function	1.31166	0.000198257	9460.28	0.299127	4.38497	1.16e-05
PBANKA_MIT01800	cytochrome c oxidase subunit I	1.31111	3.92e-05	3372.01	0.272031	4.8197	1.44e-06
PBANKA_0943100	CCR4-NOT transcription complex subunit 1 putative	1.3109	0.00019818	6560.31	0.298898	4.38578	1.16e-05
PBANKA_1307500	gamma-tubulin complex component putative	1.31088	0.00169328	4834.77	0.34827	3.76398	0.000167233
PBANKA_0802000	conserved Plasmodium protein unknown function	1.31083	0.000251536	1172.44	0.303778	4.31511	1.6e-05
PBANKA_0413000	conserved Plasmodium protein unknown function	1.31053	0.000981354	5380.32	0.332677	3.93936	8.17e-05
PBANKA_0717200	conserved Plasmodium protein unknown function	1.3103	0.000216575	12049.4	0.300635	4.35844	1.31e-05
PBANKA_0920400	conserved Plasmodium protein unknown function	1.30972	0.00157706	4969.11	0.345734	3.78822	0.00015173
PBANKA_0906700	conserved Plasmodium protein unknown function	1.30722	0.00118391	5314.74	0.337307	3.87547	0.000106417
PBANKA_0313600	conserved Plasmodium protein unknown function	1.30685	0.00231364	4150.17	0.356777	3.66294	0.000249335
PBANKA_0806300	P-type ATPase putative	1.30543	0.00156544	3562.72	0.34439	3.79057	0.000150304
PBANKA_1009200	conserved Plasmodium protein unknown function	1.30497	0.000446219	34711.7	0.313661	4.16044	3.18e-05
PBANKA_1035700	WD repeat-containing protein 65 putative	1.30439	4.1e-05	7882.14	0.271342	4.80717	1.53e-06
PBANKA_1220800	conserved Plasmodium protein unknown function	1.30386	0.000105834	2517.12	0.285982	4.55925	5.13e-06
PBANKA_0104800	conserved Plasmodium protein unknown function	1.30385	0.00115596	2641.35	0.335582	3.88533	0.000102192
PBANKA_1347400	apurinic/apyrimidinic endonuclease Apn1 putative	1.30379	0.000573724	1088.37	0.318569	4.09266	4.26e-05
PBANKA_1015600	apicoplast ribosomal protein L15 precursor putative	1.30357	8.17e-06	531.049	0.25143	5.18464	2.16e-07
PBANKA_1014400	acid phosphatase putative	1.30332	0.000353963	3684.91	0.30843	4.22566	2.38e-05
PBANKA_1212700	SPRY domain-containing protein putative	1.30073	2.54e-05	21573.8	0.26433	4.92084	8.62e-07
PBANKA_0825500	conserved Plasmodium protein unknown function	1.29947	0.0024173	35894.1	0.356222	3.64792	0.000264369
PBANKA_0502500	serine/threonine protein phosphatase 8	1.29915	0.000195161	42001.7	0.295944	4.38986	1.13e-05
PBANKA_0515900	mRNA-decapping enzyme subunit 1 putative	1.2984	3.71e-06	12250.5	0.242002	5.36525	8.08e-08
PBANKA_0622200	conserved Plasmodium protein unknown function	1.29652	0.000125487	2818.79	0.287419	4.51089	6.46e-06
PBANKA_1403800	conserved Plasmodium protein unknown function	1.29582	0.000323896	4700.86	0.304748	4.2521	2.12e-05
PBANKA_1329600	conserved Plasmodium protein unknown function	1.29507	0.00120373	5964.8	0.334711	3.8692	0.000109193
PBANKA_MIT01900	cytochrome b	1.29428	0.000418141	4068.11	0.309664	4.17961	2.92e-05
PBANKA_0410200	tetratricopeptide repeat protein putative	1.28482	0.000738475	2083.19	0.319637	4.01963	5.83e-05
PBANKA_0304500	conserved Plasmodium protein unknown function	1.27496	0.000192494	7283.16	0.290187	4.39358	1.11e-05
PBANKA_1035600	ATP-dependent Clp protease regulatory subunit ClpC putative	1.2749	0.00764973	2721.29	0.390437	3.26531	0.00109346
PBANKA_1215800	conserved Plasmodium protein unknown function	1.27337	0.00426991	3109.61	0.368323	3.45721	0.00054579
PBANKA_1344000	DNA-directed RNA polymerase III subunit RPC1 putative	1.26968	7.84e-05	2048.34	0.273617	4.64037	3.48e-06
PBANKA_1431400	conserved Plasmodium protein unknown function	1.26928	0.00215581	19680.1	0.344122	3.68846	0.000225613
PBANKA_1450800	conserved Plasmodium protein unknown function	1.26257	9.97e-05	2623.02	0.275533	4.58228	4.6e-06
PBANKA_1317100	gamma-tubulin complex component putative	1.2622	0.00330722	1899.38	0.356589	3.53965	0.000400658
PBANKA_1432500	DNA-binding chaperone putative	1.26064	0.000253648	3260.39	0.292318	4.31258	1.61e-05
PBANKA_1308400	GCN2 alpha-related protein kinase putative	1.25999	0.000660694	2480.87	0.311117	4.04989	5.12e-05
PBANKA_0910000	conserved Plasmodium protein unknown function	1.25801	4.36e-05	8388.42	0.262567	4.79121	1.66e-06
PBANKA_1321100	conserved Plasmodium protein unknown function	1.25572	0.00233242	2588.95	0.343148	3.65941	0.000252798
PBANKA_1412000	conserved Plasmodium protein unknown function	1.2535	0.00461327	3595.79	0.365306	3.43137	0.000600549
PBANKA_1334000	conserved Plasmodium protein unknown function	1.25292	0.00276287	3165.06	0.347706	3.60339	0.000314098
PBANKA_1142100	conserved Plasmodium protein unknown function	1.25289	0.00101603	3074.44	0.318956	3.9281	8.56e-05
PBANKA_0208800	ubiquitin carboxyl-terminal hydrolase 1 putative	1.25091	0.000100203	11153.7	0.273143	4.57967	4.66e-06
PBANKA_1300800	cysteine repeat modular protein 4	1.24686	0.000227906	1833.29	0.2873	4.33992	1.43e-05
PBANKA_1013300	mitogen-activated protein kinase 1	1.24507	0.00164867	1939.18	0.329863	3.77452	0.000160317
PBANKA_0613200	DNA polymerase alpha catalytic subunit A putative	1.24435	0.00193819	9814.51	0.334655	3.71832	0.000200555
PBANKA_0106300	conserved Plasmodium protein unknown function	1.24066	0.00302813	76866.3	0.347761	3.56757	0.000360307
PBANKA_0925300	conserved Plasmodium protein unknown function	1.23991	4.77e-05	7604.3	0.260001	4.76888	1.85e-06
PBANKA_1108500	conserved Plasmodium protein unknown function	1.23881	0.00384064	40751.2	0.354641	3.49316	0.000477347
PBANKA_0907900	conserved Plasmodium protein unknown function	1.23836	0.00164867	127561	0.328135	3.77393	0.000160697
PBANKA_1225900	conserved Plasmodium protein unknown function	1.23408	0.000112635	109833	0.271756	4.54113	5.6e-06
PBANKA_1028200	atypical protein kinase ABC-1 family putative	1.23397	0.000981853	33432.3	0.313296	3.93867	8.19e-05
PBANKA_0909200	conserved Plasmodium protein unknown function	1.23284	0.00262411	2734.28	0.340403	3.62172	0.000292655
PBANKA_1030400	conserved Plasmodium protein unknown function	1.22867	2.93e-06	12519.4	0.227004	5.41258	6.21e-08
PBANKA_1444500	myosin J putative	1.22526	0.0059199	3608.49	0.365871	3.3489	0.000811327
PBANKA_1436200	histone-lysine N-methyltransferase H3 lysine-4 specific putative	1.22512	0.000372764	8277.12	0.290918	4.21124	2.54e-05
PBANKA_0604500	high mobility group protein B3 putative	1.22331	0.000216575	7984.17	0.280594	4.35971	1.3e-05
PBANKA_0106700	conserved Plasmodium protein unknown function	1.22108	0.000360336	1624.56	0.289296	4.22085	2.43e-05
PBANKA_0503500	zinc finger protein putative	1.21554	0.000665106	43987	0.3003	4.04774	5.17e-05
PBANKA_0819800	gamma-glutamylcysteine synthetase	1.21117	0.00108837	4327.9	0.310129	3.90535	9.41e-05
PBANKA_0702000	conserved Plasmodium protein unknown function	1.21017	0.000168317	27680.2	0.273309	4.42784	9.52e-06
PBANKA_0622400	kinesin-19 putative	1.20952	0.000380507	86917.2	0.287575	4.20594	2.6e-05
PBANKA_1129900	conserved Plasmodium protein unknown function	1.20901	0.00174654	3875.91	0.322165	3.75277	0.000174894
PBANKA_0210400	DNA mismatch repair protein PMS1 putative	1.20806	7.73e-05	14605	0.260021	4.64603	3.38e-06
PBANKA_0210600	ubiquitin carboxyl-terminal hydrolase putative	1.20727	7.49e-05	11804.7	0.259331	4.65533	3.23e-06
PBANKA_0801700	conserved Plasmodium protein unknown function	1.20539	0.00665435	1950.84	0.364294	3.30885	0.000936809
PBANKA_0908400	conserved Plasmodium protein unknown function	1.20533	0.00642068	2104.82	0.36275	3.32276	0.000891307
PBANKA_1038900	condensin complex subunit 1 putative	1.20411	0.00104283	9598.89	0.307108	3.92081	8.83e-05
PBANKA_1005200	conserved Plasmodium protein unknown function	1.20359	0.00657525	532.471	0.363211	3.31376	0.00092051
PBANKA_1365300	intron-binding protein aquarius putative	1.20158	0.00229369	2619.83	0.32755	3.66838	0.000244096
PBANKA_1121700	leucine--tRNA ligase putative	1.20111	0.00194938	7273.69	0.323194	3.71638	0.000202096
PBANKA_1410600	GYF domain-containing protein putative	1.19972	0.000699903	1645.86	0.2974	4.03401	5.48e-05
PBANKA_0416200	mitochondrial carrier protein putative	1.1985	0.004131	2493.28	0.345653	3.46736	0.000525601
PBANKA_0804100	conserved Plasmodium protein unknown function	1.19817	1.87e-05	10384.3	0.239705	4.99852	5.78e-07
PBANKA_1234300	carbon catabolite repressor protein 4 putative	1.19805	0.0028163	4109.34	0.333023	3.59751	0.000321279
PBANKA_1003000	liver specific protein 2	1.19804	0.000227906	94.1571	0.275985	4.34096	1.42e-05
PBANKA_0105300	conserved Plasmodium protein unknown function	1.198	0.000353963	5772	0.283516	4.22552	2.38e-05
PBANKA_1314100	zinc finger protein putative	1.1972	0.00664001	2214.87	0.361708	3.30984	0.000933487
PBANKA_0815500	conserved Plasmodium protein unknown function	1.19475	0.000585019	12077.3	0.292485	4.08483	4.41e-05
PBANKA_0901100	serine/threonine protein kinase putative	1.19376	0.00273937	1554.44	0.331002	3.6065	0.000310351
PBANKA_1433800	conserved Plasmodium protein unknown function	1.19267	0.000153053	3558.31	0.267844	4.45283	8.47e-06
PBANKA_0930100	conserved Plasmodium protein unknown function	1.19044	4.95e-05	7879.9	0.250134	4.75921	1.94e-06
PBANKA_0311400	serine/threonine protein kinase putative	1.18909	0.00130667	14385	0.309218	3.84546	0.000120327
PBANKA_1228500	sentrin-specific protease 2 putative	1.18827	0.000168317	7306.39	0.268352	4.42803	9.51e-06
PBANKA_0102400	conserved Plasmodium protein unknown function	1.18466	0.00066586	4343.45	0.292733	4.04688	5.19e-05
PBANKA_0801500	conserved Plasmodium protein unknown function	1.18439	0.000299431	10103.9	0.277267	4.27167	1.94e-05
PBANKA_1036000	conserved Plasmodium protein unknown function	1.17894	0.000270172	6484.97	0.274391	4.29656	1.73e-05
PBANKA_1463700	DNA repair protein rhp16 putative	1.17733	0.00045799	11745.3	0.283621	4.15107	3.31e-05
PBANKA_1425000	RNA-binding protein putative	1.17284	0.000121983	2853.22	0.25947	4.52016	6.18e-06
PBANKA_0310500	conserved Plasmodium protein unknown function	1.1726	0.000164808	7259.34	0.264463	4.43389	9.25e-06
PBANKA_1234600	EELM2 domain-containing protein putative	1.17175	0.00261529	2892.42	0.323334	3.62396	0.000290131
PBANKA_0206800	conserved Plasmodium protein unknown function	1.17108	0.000511142	7532.9	0.283966	4.124	3.72e-05
PBANKA_1303900	conserved Plasmodium protein unknown function	1.17088	0.00164867	49353.1	0.310138	3.77536	0.000159775
PBANKA_0411950	conserved Plasmodium protein unknown function	1.16596	0.00368222	2522.52	0.332474	3.50692	0.000453319
PBANKA_0942700	chromatin remodeling protein putative	1.16525	0.000109194	10365.2	0.256089	4.55018	5.36e-06
PBANKA_0913000	condensin-2 complex subunit D3 putative	1.16377	0.00948765	8780.71	0.365088	3.18763	0.00143442
PBANKA_1016200	protein kinase putative	1.16281	0.00125183	4504.47	0.301433	3.85762	0.000114498
PBANKA_1451800	conserved Plasmodium protein unknown function	1.16092	0.00648021	3662.6	0.349779	3.31901	0.000903387
PBANKA_1435500	conserved Plasmodium protein unknown function	1.16018	0.00299792	3684.19	0.324884	3.57106	0.000355536
PBANKA_0302100	conserved Plasmodium protein unknown function	1.15862	0.000395467	5035.74	0.276131	4.19592	2.72e-05
PBANKA_0703100	conserved Plasmodium protein unknown function	1.15811	0.000123774	2925.85	0.256452	4.51589	6.31e-06
PBANKA_1019700	conserved Plasmodium protein unknown function	1.15292	6.8e-05	8276.08	0.246104	4.68469	2.8e-06
PBANKA_0315300	conserved Plasmodium protein unknown function	1.15093	0.00039349	3166.4	0.27418	4.1977	2.7e-05
PBANKA_1145600	conserved Plasmodium protein unknown function	1.15066	0.00290266	451.126	0.321173	3.5827	0.000340066
PBANKA_1416800	conserved Plasmodium protein unknown function	1.15056	0.00115893	733.464	0.296291	3.88322	0.000103082
PBANKA_0702500	leucine--tRNA ligase putative	1.15054	0.00238726	3389.85	0.31504	3.65206	0.000260148
PBANKA_1038700	conserved Plasmodium protein unknown function	1.1487	0.00283299	7401.9	0.319495	3.59534	0.000323963
PBANKA_0937200	RNA-binding protein putative	1.14621	0.000913418	5802.86	0.289283	3.96224	7.42e-05
PBANKA_0939300	conserved Plasmodium protein unknown function	1.14253	0.00112957	12923.3	0.293425	3.89377	9.87e-05
PBANKA_0414000	conserved Plasmodium protein unknown function	1.14116	0.00316029	2619.78	0.321034	3.55463	0.000378514
PBANKA_1136700	guanylyl cyclase beta	1.14101	6.73e-05	14442.3	0.243355	4.68866	2.75e-06
PBANKA_0506000	schizont egress antigen-1	1.13857	1.13e-05	4726.74	0.222889	5.10824	3.25e-07
PBANKA_0209700	zinc-carboxypeptidase putative	1.13678	0.000237072	6029.34	0.262605	4.32885	1.5e-05
PBANKA_1225000	serine/threonine protein kinase FIKK family	1.13673	0.00284475	5576.84	0.316383	3.59289	0.000327036
PBANKA_1206200	histone deacetylase 2 putative	1.13661	0.00108747	6259.69	0.290944	3.90661	9.36e-05
PBANKA_1440600	VAC14 domain-containing protein putative	1.13411	0.0038094	2338.82	0.324424	3.49576	0.000472716
PBANKA_1446100	amino acid transporter putative	1.13198	0.00294709	5825.36	0.316359	3.57815	0.000346035
PBANKA_0502800	tRNA wybutosine-synthesizing protein putative	1.13143	0.00285196	9705.26	0.315168	3.58992	0.000330777
PBANKA_1244700	conserved Plasmodium protein unknown function	1.1292	0.00206572	2704.6	0.305129	3.70074	0.000214968
PBANKA_1010900	protein kinase putative	1.12202	0.00837804	3107.76	0.347026	3.23325	0.00122389
PBANKA_1100700	fam-a protein	1.12103	0.00487076	469.903	0.328386	3.41375	0.000640764
PBANKA_1109000	RNA polymerase I putative	1.12068	2.26e-05	7031.39	0.226392	4.95019	7.41e-07
PBANKA_1036800	DNA mismatch repair protein putative	1.11845	0.00923352	978.463	0.349722	3.19811	0.00138331
PBANKA_0937900	conserved Plasmodium protein unknown function	1.1184	0.000132491	5587.73	0.248747	4.49614	6.92e-06
PBANKA_1109400	phosphatidylinositol 4-kinase putative	1.11647	0.00290086	6853.4	0.311511	3.58403	0.00033833
PBANKA_1245300	formin 1 putative	1.11366	0.00169984	5353.31	0.29599	3.76251	0.000168215
PBANKA_1358300	conserved Plasmodium protein unknown function	1.11196	0.000132552	19555.9	0.247496	4.49287	7.03e-06
PBANKA_1024200	conserved Plasmodium protein unknown function	1.1119	0.000421133	1245.27	0.266222	4.17661	2.96e-05
PBANKA_1121000	conserved Plasmodium protein unknown function	1.10961	0.00269581	14751.5	0.307199	3.61201	0.000303828
PBANKA_0409300	phosphatidylinositol 3- and 4-kinase putative	1.10827	0.000119594	7508.09	0.244869	4.52599	6.01e-06
PBANKA_0503200	eukaryotic translation initiation factor subunit eIF2A putative	1.10764	0.000132552	7712.74	0.246459	4.4942	6.98e-06
PBANKA_0824300	conserved Plasmodium protein unknown function	1.1069	0.000611911	10139.1	0.271795	4.07257	4.65e-05
PBANKA_0805500	conserved Plasmodium protein unknown function	1.10557	0.0029481	3886.79	0.30906	3.57719	0.000347312
PBANKA_0914200	conserved Plasmodium protein unknown function	1.10384	0.000229789	2200.73	0.254552	4.33641	1.45e-05
PBANKA_0919600	CCR4-NOT transcription complex subunit 2 putative	1.09858	0.000446219	4715.46	0.264066	4.16025	3.18e-05
PBANKA_0612300	conserved Plasmodium protein unknown function	1.09802	0.002633	6500.94	0.303326	3.61993	0.000294681
PBANKA_1344100	myosin F putative	1.09742	0.00427648	5487.19	0.317542	3.45597	0.000548309
PBANKA_0939000	mechanosensitive ion channel protein putative	1.09688	0.00263807	43276.3	0.303091	3.61898	0.000295766
PBANKA_1332100	conserved Plasmodium protein unknown function	1.09436	0.000576935	3869.55	0.267578	4.08988	4.32e-05
PBANKA_0719400	LETM1-like protein putative	1.0918	0.00213863	2718.44	0.295804	3.69098	0.000223395
PBANKA_0803100	DNA replication licensing factor MCM7 putative	1.0875	2.7e-06	11381.9	0.200277	5.42999	5.64e-08
PBANKA_1330300	conserved Plasmodium protein unknown function	1.07937	0.00169242	3227.99	0.286715	3.7646	0.000166816
PBANKA_1231400	sporozoite surface antigen MB2 putative	1.07673	0.00233561	5346.22	0.294301	3.6586	0.000253602
PBANKA_0504700	ribosomal silencing factor RsfS putative	1.07634	0.000216575	264.79	0.247082	4.35621	1.32e-05
PBANKA_1450400	conserved Plasmodium protein unknown function	1.07507	0.000353963	10198.9	0.254397	4.22597	2.38e-05
PBANKA_0705600	conserved Plasmodium protein unknown function	1.0741	0.000522226	61790.2	0.26088	4.11721	3.83e-05
PBANKA_0813600	conserved Plasmodium protein unknown function	1.07274	0.0013491	4280.16	0.279647	3.83605	0.000125029
PBANKA_1322200	spindle assembly abnormal protein 4 putative	1.0715	0.00172289	8138.94	0.285187	3.7572	0.000171825
PBANKA_1142800	conserved Plasmodium protein unknown function	1.07123	0.00116465	8824.29	0.276016	3.88103	0.000104016
PBANKA_1364700	conserved Plasmodium protein unknown function	1.06954	0.00118657	19739.1	0.2761	3.87375	0.000107171
PBANKA_1449900	CCR4-NOT transcription complex subunit 4 putative	1.06946	7.26e-05	5727.07	0.229316	4.66369	3.11e-06
PBANKA_1019900	conserved Plasmodium protein unknown function	1.06478	0.00153808	1263.28	0.28054	3.79545	0.000147376
PBANKA_0718400	histone acetyltransferase putative	1.05872	0.000186589	5316.05	0.240518	4.40182	1.07e-05
PBANKA_0940200	DNA replication ATP-dependent helicase/nuclease DNA2 putative	1.05821	0.00284475	1768.63	0.294548	3.59266	0.000327317
PBANKA_0102700	conserved Plasmodium protein unknown function	1.05627	7.33e-05	9163.82	0.226639	4.66056	3.15e-06
PBANKA_1361600	E1-E2 ATPase putative	1.049	0.00810148	14165.9	0.323139	3.2463	0.00116917
PBANKA_0715000	vacuolar protein sorting-associated protein 9 putative	1.0487	0.000963203	10110.9	0.265794	3.94554	7.96e-05
PBANKA_1457600	RNA-binding protein putative	1.04556	0.00226526	1693.18	0.2847	3.67251	0.00024018
PBANKA_0503300	conserved Plasmodium protein unknown function	1.04327	0.00107736	50394.5	0.266809	3.91017	9.22e-05
PBANKA_1223000	conserved Plasmodium protein unknown function	1.04015	0.00115596	1149.03	0.267705	3.88541	0.000102157
PBANKA_1219900	Cg7 protein putative	1.03736	0.000544946	5013.28	0.252673	4.10553	4.03e-05
PBANKA_0833900	conserved Plasmodium protein unknown function	1.03706	0.0034881	4157.43	0.294369	3.52301	0.00042668
PBANKA_0404300	P-loop containing nucleoside triphosphate hydrolase putative	1.03501	7.24e-05	9656.1	0.221859	4.66517	3.08e-06
PBANKA_0607700	telomere repeat-binding zinc finger protein putative	1.03353	0.000926926	22593.7	0.26119	3.95701	7.59e-05
PBANKA_1409600	meiosis-specific nuclear structural protein 1 putative	1.03344	0.00165207	28307.7	0.273969	3.77212	0.000161866
PBANKA_1105100	DNA mismatch repair protein MSH6 putative	1.03179	0.00323711	6563.48	0.290961	3.54616	0.000390894
PBANKA_1319300	ferlin putative	1.02855	0.000101803	683.34	0.22481	4.57521	4.76e-06
PBANKA_0603000	conserved Plasmodium protein unknown function	1.02391	0.000447011	8457.63	0.246185	4.15912	3.19e-05
PBANKA_0416500	copper-transporting ATPase	1.01882	0.00681089	5857.47	0.308587	3.30155	0.000961522
PBANKA_0616200	conserved Plasmodium protein unknown function	1.01438	0.00439847	2310.33	0.2943	3.44673	0.000567405
PBANKA_1452800	pre-mRNA-splicing factor CWC22 putative	1.01377	0.000591766	8956.3	0.248378	4.08156	4.47e-05
PBANKA_1137300	conserved Plasmodium protein unknown function	1.01344	0.000104001	13988	0.221935	4.56638	4.96e-06
PBANKA_0406100	conserved Plasmodium protein unknown function	1.01278	0.00901853	1233.36	0.315713	3.20793	0.00133693
PBANKA_1357600	conserved Plasmodium protein unknown function	1.01239	0.00085647	813.131	0.254339	3.98047	6.88e-05
PBANKA_1343200	conserved Plasmodium protein unknown function	1.01195	0.00514952	36287.9	0.297973	3.39611	0.000683502
PBANKA_1403300	NLI interacting factor-like phosphatase	1.00907	0.000418141	12138.6	0.241439	4.1794	2.92e-05
PBANKA_0507800	conserved Plasmodium protein unknown function	1.00863	0.000362873	19848.8	0.239091	4.21861	2.46e-05
PBANKA_1337600	conserved Plasmodium protein unknown function	1.00759	0.00108837	5027.64	0.258028	3.90496	9.42e-05
PBANKA_0513900	conserved Plasmodium protein unknown function	1.0061	0.00516672	14946.3	0.296403	3.39436	0.000687889
PBANKA_0921600	RNA-binding protein putative	1.00484	0.000142575	7547.29	0.224664	4.47263	7.73e-06
PBANKA_1331300	conserved Plasmodium protein unknown function	1.00455	0.000755002	26653.5	0.250346	4.01266	6e-05
PBANKA_1343400	conserved Plasmodium protein unknown function	1.00376	0.00742358	7388.77	0.306532	3.27457	0.00105822
PBANKA_1005700	conserved Plasmodium protein unknown function	0.996499	0.00172289	1915.32	0.265226	3.75717	0.000171849
PBANKA_1407800	U4/U6 small nuclear ribonucleoprotein PRP3 putative	0.996164	0.000191664	5163.64	0.226645	4.39526	1.11e-05
PBANKA_0406400	zinc finger protein putative	0.995127	0.00251194	2438.45	0.273707	3.63574	0.000277186
PBANKA_0904600	conserved Plasmodium protein unknown function	0.992505	0.00180708	15216.8	0.265285	3.74128	0.000183085
PBANKA_0517400	pre-mRNA-splicing factor CEF1 putative	0.990492	0.00198066	4994.81	0.266844	3.71188	0.000205727
PBANKA_0605700	small subunit rRNA processing factor putative	0.990274	0.00105158	6124.2	0.252734	3.91824	8.92e-05
PBANKA_1213300	conserved Plasmodium protein unknown function	0.987461	0.00761313	20044.1	0.302248	3.26705	0.00108674
PBANKA_0928300	conserved Plasmodium protein unknown function	0.986413	0.000882766	4208.13	0.248337	3.97207	7.12e-05
PBANKA_0916000	conserved Plasmodium protein unknown function	0.986073	0.00910689	722.343	0.307765	3.20399	0.00135539
PBANKA_0409100	pre-mRNA splicing factor putative	0.985211	0.0015126	1260.87	0.25919	3.80112	0.000144043
PBANKA_0508300	conserved Plasmodium protein unknown function	0.984488	0.00446144	2259.91	0.285982	3.44248	0.000576404
PBANKA_0102200	trophozoite exported protein 1 putative	0.980661	0.00290092	3465.12	0.273653	3.58359	0.000338906
PBANKA_1019600	vacuolar protein sorting-associated protein 3 putative	0.979309	0.000353963	2505.39	0.231658	4.2274	2.36e-05
PBANKA_1438200	DNA gyrase subunit A putative	0.974601	0.00285196	3227.46	0.271512	3.58953	0.000331279
PBANKA_1438300	phospholipid-transporting ATPase putative	0.973252	0.00172289	7930.6	0.259032	3.75727	0.000171777
PBANKA_0508200	conserved Plasmodium protein unknown function	0.972942	0.00438312	348.378	0.282139	3.44845	0.000563819
PBANKA_0913300	regulator of chromosome condensation putative	0.971509	0.00925111	954.575	0.3039	3.19681	0.00138957
PBANKA_0930800	conserved Plasmodium protein unknown function	0.971104	0.0059048	1638.94	0.289881	3.35001	0.000808098
PBANKA_1428700	eukaryotic translation initiation factor 3 subunit A putative	0.968211	0.000146552	20716.9	0.216872	4.46443	8.03e-06
PBANKA_1114900	phosphatidylinositol 3-kinase putative	0.964163	0.00490929	5229.92	0.282647	3.41119	0.000646797
PBANKA_0927700	conserved Plasmodium protein unknown function	0.962214	0.00267921	29585.6	0.266208	3.61452	0.000300905
PBANKA_1011400	DNA topoisomerase 2 putative	0.9508	0.000286711	15710.5	0.222045	4.28201	1.85e-05
PBANKA_1311600	calponin homology domain-containing protein putative	0.949836	0.00392424	5191.45	0.272494	3.48572	0.000490818
PBANKA_1012300	conserved Plasmodium protein unknown function	0.948942	0.000573724	2983.76	0.231909	4.09187	4.28e-05
PBANKA_1012700	conserved Plasmodium protein unknown function	0.947938	0.00169242	4298.49	0.251799	3.76466	0.000166776
PBANKA_1008700	conserved Plasmodium protein unknown function	0.944843	0.000597828	3842.53	0.231659	4.07859	4.53e-05
PBANKA_0705800	conserved Plasmodium protein unknown function	0.941859	0.000744681	3801.79	0.234498	4.01649	5.91e-05
PBANKA_1116400	conserved Plasmodium protein unknown function	0.940503	0.00146715	1988.24	0.246771	3.81123	0.000138275
PBANKA_0205200	conserved Plasmodium protein unknown function	0.937356	0.000901655	16186.1	0.236353	3.96591	7.31e-05
PBANKA_1330900	conserved Plasmodium protein unknown function	0.937269	0.00114528	15513.2	0.240984	3.88934	0.000100518
PBANKA_1009500	NAD(P)H-dependent glutamate synthase putative	0.935317	0.00116914	21652.4	0.241093	3.87948	0.000104678
PBANKA_0902500	oocyst rupture protein 1	0.934632	0.00222951	8008.78	0.254147	3.67752	0.000235515
PBANKA_1443400	conserved Plasmodium protein unknown function	0.931782	0.00373673	458.296	0.266062	3.50212	0.000461579
PBANKA_0105600	translation initiation factor IF-2 putative	0.927279	0.000369747	4231.26	0.220062	4.21373	2.51e-05
PBANKA_0714100	trafficking protein particle complex subunit 2-like protein putative	0.924234	0.00248239	2977.42	0.253931	3.6397	0.000272951
PBANKA_1203700	regulator of nonsense transcripts 1 putative	0.923048	0.00625583	10693.1	0.277059	3.33159	0.000863509
PBANKA_1446300	pre-mRNA-splicing factor ATP-dependent RNA helicase PRP2 putative	0.922879	0.00112957	2545.97	0.236995	3.89409	9.86e-05
PBANKA_1028000	ubiquitin carboxyl-terminal hydrolase putative	0.922761	0.00285196	5359.61	0.257056	3.58972	0.00033103
PBANKA_0316200	Plasmodium exported protein unknown function	0.922641	0.00227195	25919.7	0.251313	3.67128	0.000241336
PBANKA_0808600	conserved Plasmodium protein unknown function	0.921808	0.00975012	1614.78	0.29014	3.17711	0.0014875
PBANKA_1110100	topoisomerase I putative	0.92138	0.000935347	7930.77	0.233042	3.9537	7.7e-05
PBANKA_0803000	origin recognition complex subunit 2 putative	0.9138	0.00290266	4293.23	0.255069	3.58256	0.000340249
PBANKA_1211800	conserved Plasmodium protein unknown function	0.911224	0.00268247	2884.19	0.252155	3.61375	0.000301797
PBANKA_1444200	conserved Plasmodium protein unknown function	0.90955	0.00191767	9497.27	0.244374	3.72196	0.000197679
PBANKA_1114300	MORN repeat protein putative	0.909189	0.000401649	7542.4	0.216899	4.19175	2.77e-05
PBANKA_1353400	secreted ookinete protein putative	0.907164	0.00805945	3657.2	0.279219	3.24894	0.00115836
PBANKA_0907700	conserved Plasmodium protein unknown function	0.906166	0.00390124	4710	0.259817	3.48771	0.000487176
PBANKA_1421500	conserved Plasmodium protein unknown function	0.904728	0.00273435	70786.5	0.250764	3.60788	0.000308708
PBANKA_0720200	protein SOC1	0.902837	0.00331945	3698.55	0.255196	3.53782	0.000403444
PBANKA_1357800	conserved Plasmodium protein unknown function	0.901104	0.00467627	13519.8	0.262984	3.42646	0.000611505
PBANKA_0815100	conserved Plasmodium protein unknown function	0.898912	0.00931763	20990.3	0.281439	3.19399	0.00140322
PBANKA_0802700	mRNA cap guanine-N7 methyltransferase putative	0.898745	0.00182654	3583.86	0.240475	3.73737	0.000185957
PBANKA_1357200	heat shock protein 110 putative	0.897174	0.00373465	6516.48	0.256135	3.50274	0.000460507
PBANKA_1444700	TBC domain-containing protein putative	0.897152	0.0094588	3000.83	0.281303	3.18927	0.00142634
PBANKA_1236600	conserved Plasmodium protein unknown function	0.895917	0.000452413	19923.3	0.215615	4.15517	3.25e-05
PBANKA_0913900	alpha/beta hydrolase putative	0.894529	0.00407725	3647.48	0.257508	3.47379	0.000513159
PBANKA_1222000	histone deacetylase complex subunit SAP18 putative	0.892031	0.00231364	1945.51	0.243493	3.66347	0.000248818
PBANKA_0719700	conserved Plasmodium protein unknown function	0.888823	0.000522226	18502.3	0.215864	4.11752	3.83e-05
PBANKA_0609500	kinesin-7 putative	0.887594	0.00164867	84937.4	0.235198	3.77382	0.000160764
PBANKA_0914700	FHA domain-containing protein putative	0.878853	0.00461229	1732.6	0.256088	3.43183	0.000599516
PBANKA_0203200	bromodomain protein putative	0.877767	0.00165565	3199.23	0.232763	3.77108	0.000162542
PBANKA_0901300	membrane associated erythrocyte binding-like protein	0.876276	0.00438312	9364.67	0.254134	3.44809	0.000564565
PBANKA_1314700	conserved Plasmodium protein unknown function	0.875027	0.00471065	3035.79	0.255552	3.42406	0.000616925
PBANKA_1446800	60 kDa chaperonin putative	0.871861	0.00105421	2680.97	0.222642	3.91597	9e-05
PBANKA_0902600	leucine-rich repeat protein	0.865	0.00695178	1195.16	0.262517	3.29502	0.000984141
PBANKA_1107700	SET domain protein putative	0.863494	0.00951148	2249.99	0.271034	3.18593	0.00144291
PBANKA_0908000	conserved Plasmodium protein unknown function	0.863225	0.00108747	3614.06	0.220985	3.90626	9.37e-05
PBANKA_0716000	structural maintenance of chromosomes protein 3 putative	0.863146	0.000408182	32506.9	0.206191	4.18616	2.84e-05
PBANKA_1004100	NYN domain-containing protein putative	0.853801	0.00341488	3511.99	0.241877	3.5299	0.000415712
PBANKA_1448500	sentrin-specific protease 1 putative	0.853167	0.00630786	7762.19	0.256312	3.32863	0.000872758
PBANKA_1411300	eukaryotic translation initation factor 4 gamma putative	0.846752	0.0017044	12838.7	0.225119	3.76135	0.000169001
PBANKA_1435400	conserved Plasmodium protein unknown function	0.846284	0.00853057	2395.49	0.262342	3.22588	0.00125585
PBANKA_1223900	protein tyrosine phosphatase	0.843504	0.00966989	465.038	0.265232	3.18025	0.00147146
PBANKA_1332000	splicing factor U2AF large subunit putative	0.839659	0.000259609	4596.74	0.194994	4.30608	1.66e-05
PBANKA_0312700	DEAD/DEAH box helicase putative	0.835876	0.00283299	62005	0.232535	3.59463	0.000324851
PBANKA_0828900	conserved Plasmodium protein unknown function	0.83583	0.000544946	11096.1	0.203581	4.10565	4.03e-05
PBANKA_0103300	conserved Plasmodium protein unknown function	0.831389	0.00699853	18508.3	0.252521	3.29236	0.000993508
PBANKA_0623100	tryptophan-rich protein	0.83037	0.00253914	11616.2	0.228594	3.6325	0.000280687
PBANKA_0936700	ES2 protein putative	0.830225	0.00421319	4332.92	0.239864	3.46123	0.000537713
PBANKA_1327700	conserved Plasmodium protein unknown function	0.830004	0.00182654	2659.02	0.222097	3.73713	0.000186133
PBANKA_0110100	conserved Plasmodium protein unknown function	0.829805	0.0082924	12923.2	0.256292	3.23773	0.00120486
PBANKA_1453000	conserved Plasmodium protein unknown function	0.828921	0.00835868	17946.9	0.256291	3.2343	0.00121942
PBANKA_0912300	tudor staphylococcal nuclease putative	0.828793	0.00642068	4967.38	0.249403	3.3231	0.000890219
PBANKA_1307700	pre-mRNA-splicing factor CWC24 putative	0.825993	0.00912948	4586.44	0.25792	3.20251	0.00136234
PBANKA_0721100	conserved Plasmodium protein unknown function	0.825841	0.00160766	20109.9	0.218307	3.78294	0.00015499
PBANKA_1143000	U1 small nuclear ribonucleoprotein 70 kDa homolog putative	0.822741	0.00276345	2447.52	0.228356	3.60288	0.000314706
PBANKA_1420700	MAATS1 domain-containing protein putative	0.82155	0.00142769	14459	0.215122	3.819	0.000133995
PBANKA_1018800	conserved Plasmodium protein unknown function	0.82055	0.00164867	10534.9	0.217443	3.77364	0.000160885
PBANKA_1020700	conserved Plasmodium protein unknown function	0.820269	0.00175591	3025.89	0.218713	3.75043	0.000176529
PBANKA_0506800	kelch protein K10 putative	0.817683	0.00140846	3566.31	0.213864	3.82338	0.000131636
PBANKA_1327400	YL1 nuclear protein putative	0.81645	0.00467131	679.745	0.238201	3.42756	0.000609022
PBANKA_0918600	phosphatidylinositol-4-phosphate 5-kinase putative	0.806617	0.00139818	14304.7	0.210813	3.82622	0.000130128
PBANKA_0102600	centrosomal protein CEP76 putative	0.806416	0.00582918	10316.8	0.240408	3.35437	0.000795461
PBANKA_0508600	conserved Plasmodium protein unknown function	0.804653	0.00100493	10423.8	0.204615	3.93253	8.41e-05
PBANKA_1232200	FACT complex subunit SPT16	0.804649	0.00427648	21254.4	0.232818	3.45613	0.000547998
PBANKA_0825000	conserved Plasmodium protein unknown function	0.802949	0.0040571	1227.25	0.231029	3.47554	0.000509826
PBANKA_0210700	conserved Plasmodium protein unknown function	0.802764	0.00285026	3744.62	0.223504	3.59171	0.00032851
PBANKA_0702900	SET domain protein putative	0.799541	0.00630786	6395.13	0.240211	3.32849	0.000873168
PBANKA_1039500	zinc finger protein putative	0.798952	0.00115596	2884.17	0.205596	3.88603	0.000101899
PBANKA_1351200	conserved Plasmodium protein unknown function	0.793173	0.00676798	1452.15	0.240085	3.30371	0.000954136
PBANKA_1213200	conserved Plasmodium protein unknown function	0.788369	0.00165207	10962	0.208974	3.77256	0.000161582
PBANKA_1417900	conserved Plasmodium protein unknown function	0.787266	0.00193819	32375.9	0.211701	3.71876	0.000200202
PBANKA_0903400	conserved protein unknown function	0.783898	0.00398316	1860.12	0.225173	3.48131	0.000498971
PBANKA_1029600	conserved Plasmodium protein unknown function	0.783681	0.00378934	9297.32	0.224063	3.49759	0.000469482
PBANKA_1457500	RNA polymerase II transcription factor B subunit 2 putative	0.778374	0.00980471	2545.62	0.245206	3.17437	0.0015016
PBANKA_1337100	splicing factor 1 putative	0.773599	0.00118402	9211.16	0.199648	3.87481	0.000106709
PBANKA_0808900	ATP-dependent protease ATPase subunit ClpY putative	0.772023	0.000926926	6922.42	0.195078	3.9575	7.57e-05
PBANKA_1223500	ATP-dependent RNA helicase DHH1 putative	0.768023	0.00317235	2929.68	0.216205	3.5523	0.000381886
PBANKA_1031000	conserved Plasmodium protein unknown function	0.765537	0.00262411	1149.77	0.21135	3.62213	0.000292191
PBANKA_1006100	flap endonuclease 1 putative	0.762084	0.00229905	9425.04	0.207805	3.66731	0.000245118
PBANKA_0608400	50S ribosomal protein L1 apicoplast putative	0.75637	0.00581832	1941.78	0.225421	3.35537	0.000792601
PBANKA_1010500	Hsp70/Hsp90 organizing protein putative	0.75442	0.00410295	5921.73	0.217437	3.4696	0.000521227
PBANKA_1001300	conserved Plasmodium protein unknown function	0.75095	0.00254059	1702.8	0.206765	3.6319	0.000281345
PBANKA_0109200	transcription elongation factor SPT5 putative	0.74667	0.00178401	7208.69	0.199378	3.74499	0.000180398
PBANKA_0720000	conserved Plasmodium protein unknown function	0.746516	0.00875164	7995.78	0.232003	3.2177	0.00129221
PBANKA_1333100	conserved Plasmodium protein unknown function	0.742789	0.0055566	15752.8	0.220339	3.37112	0.000748645
PBANKA_1233300	ATP-dependent RNA helicase DDX23 putative	0.742578	0.00910689	5057.2	0.231757	3.20413	0.00135472
PBANKA_0411300	conserved Plasmodium protein unknown function	0.741797	0.00285196	13909.5	0.206584	3.59078	0.000329695
PBANKA_0414300	kinetochore protein NUF2 putative	0.741331	0.00276287	3178.28	0.205722	3.60355	0.000313897
PBANKA_1210200	PRE-binding protein putative	0.735189	0.00589907	95994.9	0.219415	3.35067	0.000806156
PBANKA_0712100	DNA helicase putative	0.729473	0.000926367	14297.3	0.184289	3.9583	7.55e-05
PBANKA_0804400	conserved Plasmodium protein unknown function	0.728604	0.00948765	5448.45	0.228547	3.18798	0.0014327
PBANKA_0212900	conserved Plasmodium protein unknown function	0.717775	0.00231364	2022.71	0.195959	3.66288	0.000249399
PBANKA_1102300	conserved Plasmodium protein unknown function	0.704491	0.00977791	13907.8	0.221823	3.17591	0.00149366
PBANKA_0703800	conserved Plasmodium protein unknown function	0.697035	0.00919993	3646.19	0.217829	3.19992	0.00137466
PBANKA_0605300	eukaryotic translation initiation factor 5 putative	0.687186	0.0046014	5122.71	0.200177	3.43288	0.000597197
PBANKA_0106200	spindle assembly abnormal protein 6	0.678953	0.00969077	12283.7	0.213557	3.17925	0.00147654
PBANKA_0806800	conserved Plasmodium protein unknown function	0.672047	0.00683219	43187.3	0.203633	3.30028	0.00096587
PBANKA_1242500	ATP-dependent RNA helicase DDX41 putative	0.671696	0.00142759	4058.55	0.175858	3.81953	0.000133705
PBANKA_1016700	leucine-rich repeat protein	0.646795	0.00516672	24430.1	0.190571	3.39399	0.000688828
PBANKA_0823000	ubiquitin-like protein putative	0.629494	0.00407748	17383.9	0.181235	3.47336	0.000513989
PBANKA_0617300	conserved Plasmodium protein unknown function	0.62326	0.00986869	986.209	0.196481	3.17211	0.00151334
PBANKA_0602000	origin recognition complex subunit 1 putative	0.599855	0.00901853	14540.9	0.186991	3.20794	0.0013369
PBANKA_1109600	conserved Plasmodium protein unknown function	0.595912	0.0092671	16422	0.186459	3.19593	0.00139379
PBANKA_1033200	DNA damage-inducible protein 1 putative	0.584967	0.00831974	906.42	0.180768	3.23602	0.0012121
PBANKA_1118100	phosphatidylinositol N-acetylglucosaminyltransferase subunit GPI1 putative	-0.580123	0.00852446	3965.38	0.179775	-3.22695	0.00125118
PBANKA_1425500	conserved Plasmodium protein unknown function	-0.639999	0.00273801	1417.44	0.177428	-3.60708	0.000309659
PBANKA_0213800	conserved Plasmodium protein unknown function	-0.662917	0.00978638	4497.13	0.208774	-3.17529	0.00149688
PBANKA_1022600	pantothenate kinase 1 putative	-0.670618	0.00782534	2168.61	0.205831	-3.25809	0.00112164
PBANKA_1459600	methyltransferase putative	-0.676083	0.00820404	500.729	0.208568	-3.24155	0.00118881
PBANKA_0309800	arginyl-tRNA--protein transferase putative	-0.683233	0.00720584	529.239	0.208065	-3.28375	0.00102435
PBANKA_1207000	nucleolar protein 5 putative	-0.686284	0.00248239	1791.71	0.188548	-3.63983	0.000272819
PBANKA_1457100	WD repeat-containing protein 82 putative	-0.690116	0.0031695	990.661	0.194235	-3.553	0.000380863
PBANKA_1356200	tRNA guanosine-2'-O-methyltransferase putative	-0.694684	0.00780007	661.942	0.213133	-3.2594	0.00111648
PBANKA_1129300	ribosome biogenesis protein YTM1 putative	-0.69655	0.00852446	280.898	0.215795	-3.22783	0.00124734
PBANKA_0832800	conserved Plasmodium protein unknown function	-0.705945	0.00831974	363.729	0.218131	-3.23633	0.00121075
PBANKA_0817300	conserved Plasmodium protein unknown function	-0.714451	0.00311618	1201.92	0.200735	-3.55918	0.000372008
PBANKA_1113200	mitochondrial import inner membrane translocase subunit TIM16 putative	-0.715913	0.00387456	1584.82	0.20511	-3.49039	0.000482323
PBANKA_0812900	conserved Plasmodium protein unknown function	-0.729806	0.00806762	14861.8	0.224703	-3.24788	0.0011627
PBANKA_1220200	lysophospholipase putative	-0.731551	0.00331102	655.37	0.206716	-3.53892	0.000401769
PBANKA_1349500	conserved Plasmodium protein unknown function	-0.736193	0.00352238	408.635	0.209146	-3.51999	0.000431566
PBANKA_1337200	protein transport protein SFT2 putative	-0.738717	0.0051561	2702.66	0.217567	-3.39536	0.000685388
PBANKA_1313000	transcription factor IIIb subunit putative	-0.738751	0.0082924	1118.12	0.228156	-3.23792	0.00120406
PBANKA_1113100	GTP-binding protein putative	-0.742554	0.00408698	713.718	0.213901	-3.47148	0.000517594
PBANKA_0214600	Plasmodium exported protein unknown function	-0.74585	0.00390124	526.339	0.213836	-3.48795	0.000486737
PBANKA_0207900	conserved Plasmodium protein unknown function	-0.746415	0.00492097	247.198	0.218881	-3.41014	0.000649301
PBANKA_1356100	conserved Plasmodium protein unknown function	-0.746944	0.00373673	4140.95	0.213306	-3.50174	0.00046223
PBANKA_0608000	porphobilinogen deaminase	-0.756539	0.00187733	2511.95	0.202945	-3.72781	0.000193152
PBANKA_1319100	hemolysin III putative	-0.771142	0.00467142	3054.95	0.22501	-3.42715	0.000609954
PBANKA_1124300	conserved Plasmodium protein unknown function	-0.778151	0.000227906	892.306	0.179267	-4.34075	1.42e-05
PBANKA_0408600	eukaryotic translation initiation factor 3 subunit K putative	-0.779151	0.00238347	1240.07	0.213295	-3.65293	0.000259267
PBANKA_1308900	histidine--tRNA ligase putative	-0.784586	0.00951148	1154.59	0.246236	-3.18632	0.00144097
PBANKA_1428500	glycerol-3-phosphate 1-O-acyltransferase putative	-0.786124	0.00925111	970.58	0.245901	-3.19691	0.0013891
PBANKA_1010700	queuine tRNA-ribosyltransferase putative	-0.786425	0.00105374	785.626	0.200768	-3.91709	8.96e-05
PBANKA_1315900	aminomethyltransferase putative	-0.789651	0.00232551	1171.23	0.215714	-3.66063	0.000251592
PBANKA_1335500	conserved Plasmodium protein unknown function	-0.800909	0.00231301	889.394	0.218512	-3.66529	0.00024706
PBANKA_1431200	conserved Plasmodium protein unknown function	-0.80263	0.00221119	1211.73	0.218044	-3.68105	0.000232277
PBANKA_1135400	riboflavin kinase putative	-0.806011	0.00852446	1283.06	0.249789	-3.22677	0.00125197
PBANKA_1239500	mitochondrial import receptor subunit TOM22 putative	-0.807431	0.00646373	652.804	0.243194	-3.32011	0.00089982
PBANKA_1222300	coatomer subunit epsilon putative	-0.812695	0.000585019	1845.1	0.198938	-4.08518	4.4e-05
PBANKA_1337900	conserved Plasmodium protein unknown function	-0.814086	0.002982	1920.16	0.227795	-3.57376	0.000351892
PBANKA_1203900	peptidase putative	-0.81588	0.000932776	1347.45	0.206294	-3.95493	7.66e-05
PBANKA_1034500	conserved Plasmodium protein unknown function	-0.819886	0.00564468	132.713	0.243604	-3.36565	0.000763633
PBANKA_1441000	haloacid dehalogenase-like hydrolase putative	-0.820352	0.00221199	1018.17	0.222893	-3.68048	0.000232795
PBANKA_0512200	protoporphyrinogen oxidase putative	-0.822543	0.00175591	2486.63	0.219347	-3.74995	0.000176867
PBANKA_0204300	fatty acid elongation protein GNS1/SUR4 family putative pseudogene	-0.823402	0.0079566	1021.44	0.253122	-3.25298	0.00114201
PBANKA_0520100	conserved Plasmodium protein unknown function	-0.828935	0.00613498	6181.73	0.248288	-3.3386	0.000842008
PBANKA_1225700	GTPase-activating protein putative	-0.83204	0.00951148	2974.39	0.261173	-3.18578	0.00144362
PBANKA_1363300	conserved Plasmodium protein unknown function	-0.835262	0.000790501	579.652	0.208782	-4.00064	6.32e-05
PBANKA_0308800	GDP-fructose:GMP antiporter putative	-0.835581	0.00150998	906.939	0.21977	-3.80206	0.000143497
PBANKA_1002700	ATP-dependent RNA helicase DDX51 putative	-0.844763	0.00161509	355.222	0.223406	-3.78128	0.000156023
PBANKA_1447600	nucleotidyltransferase putative	-0.848302	0.000882607	1484.71	0.213531	-3.97273	7.11e-05
PBANKA_1208500	PI31 domain-containing protein putative	-0.850578	0.00152322	558.988	0.22392	-3.79859	0.000145524
PBANKA_0721300	protein transport protein GOT1 putative	-0.850847	0.00182765	664.952	0.227713	-3.73649	0.000186604
PBANKA_0711400	perforin-like protein 4	-0.851995	0.000796597	338.314	0.213093	-3.99824	6.38e-05
PBANKA_1435200	zinc finger protein putative	-0.856377	0.000112169	5454.02	0.188511	-4.54284	5.55e-06
PBANKA_0514200	claudin-like apicomplexan microneme protein putative	-0.858378	0.00872867	687.782	0.266673	-3.21884	0.00128711
PBANKA_1450900	conserved Plasmodium protein unknown function	-0.860421	0.00459729	730.686	0.250593	-3.43354	0.000595762
PBANKA_1241200	conserved Plasmodium protein unknown function	-0.860638	0.00408698	778.304	0.247865	-3.47221	0.000516195
PBANKA_1364100	conserved Plasmodium protein unknown function	-0.861489	0.00806762	893.918	0.265237	-3.248	0.00116219
PBANKA_1143500	ribosome biogenesis protein MRT4 putative	-0.866355	0.00174654	1024.9	0.230857	-3.75278	0.000174884
PBANKA_0409900	conserved Plasmodium protein unknown function	-0.866382	0.00316902	1188.48	0.243813	-3.55347	0.000380183
PBANKA_0517000	early transcribed membrane protein	-0.867323	0.00180889	4533.76	0.231871	-3.74054	0.000183624
PBANKA_0110400	eukaryotic translation initiation factor 3 subunit L putative	-0.871765	0.00642245	1428.67	0.262399	-3.32229	0.000892812
PBANKA_0307200	monocarboxylate transporter putative	-0.872471	0.000642879	4895.94	0.214965	-4.05866	4.94e-05
PBANKA_1358500	inner membrane complex protein putative	-0.875892	0.00231364	599.965	0.239097	-3.66333	0.00024896
PBANKA_1429300	integral membrane protein GPR180 putative	-0.877779	0.00455504	2361.03	0.255432	-3.43645	0.000589392
PBANKA_1363400	conserved Plasmodium protein unknown function	-0.882777	0.00306488	786.187	0.247695	-3.56397	0.000365283
PBANKA_1228600	conserved Plasmodium protein unknown function	-0.883367	0.000612006	1114.3	0.216972	-4.07133	4.67e-05
PBANKA_0943300	actin-like protein putative	-0.889822	0.00346994	955.784	0.252445	-3.52481	0.000423779
PBANKA_1407500	conserved Plasmodium protein unknown function	-0.89806	0.00122492	985.332	0.232424	-3.86389	0.000111597
PBANKA_0904300	apicoplast import protein Tic20 putative	-0.898262	0.000211438	1984.22	0.205713	-4.36658	1.26e-05
PBANKA_0809800	ribosomal RNA methyltransferase putative	-0.899468	0.00615616	712.277	0.269556	-3.33685	0.000847333
PBANKA_0623500	fam-a protein	-0.904709	0.00852446	1365.11	0.280358	-3.22698	0.00125103
PBANKA_1105600	conserved Plasmodium protein unknown function	-0.907745	0.00240027	1667.27	0.248684	-3.6502	0.000262036
PBANKA_0905700	DNA-directed RNA polymerases I and III subunit RPAC1 putative	-0.914025	0.00262089	863.039	0.252288	-3.62295	0.000291267
PBANKA_1013200	succinyl-CoA ligase [ADP-forming] subunit beta putative	-0.917541	0.0055566	4894.06	0.272204	-3.37079	0.000749536
PBANKA_0311300	conserved Plasmodium protein unknown function	-0.920774	0.00539246	235.163	0.272366	-3.38064	0.00072316
PBANKA_0932000	rhoptry neck protein 4	-0.923777	0.00541932	2700.92	0.273398	-3.37888	0.000727826
PBANKA_1435000	conserved Plasmodium protein unknown function	-0.925421	0.00742358	97.6753	0.282583	-3.27487	0.00105712
PBANKA_1327080	conserved Plasmodium protein unknown function	-0.926177	0.00147454	923.021	0.243189	-3.80847	0.000139827
PBANKA_1408800	zinc finger protein putative	-0.931083	0.00960802	598.61	0.292565	-3.18249	0.00146016
PBANKA_0406600	conserved Plasmodium protein unknown function	-0.93553	0.00174982	374.32	0.249355	-3.7518	0.000175566
PBANKA_0810800	conserved Plasmodium protein unknown function	-0.937063	0.00578085	2219.11	0.279032	-3.35827	0.000784325
PBANKA_1133000	DnaJ protein putative	-0.946849	0.00661494	590.938	0.285945	-3.31129	0.000928664
PBANKA_0822200	conserved Plasmodium protein unknown function	-0.949467	0.00283299	1371.37	0.264103	-3.59507	0.000324306
PBANKA_0103800	50S ribosomal protein L24 putative	-0.954291	0.00988751	404.498	0.300925	-3.17119	0.00151817
PBANKA_0926800	conserved Plasmodium protein unknown function	-0.955186	0.0010872	1364.88	0.244454	-3.90742	9.33e-05
PBANKA_0834800	histidine--tRNA ligase putative	-0.957638	2.26e-05	1259.05	0.193396	-4.95169	7.36e-07
PBANKA_0906800	conserved Plasmodium protein unknown function	-0.95919	0.000538521	583.107	0.233408	-4.1095	3.97e-05
PBANKA_0519500	conserved Plasmodium protein unknown function	-0.96169	0.00101603	225.74	0.244852	-3.92764	8.58e-05
PBANKA_0928000	conserved Plasmodium protein unknown function	-0.962834	0.00696874	1277.75	0.292304	-3.29395	0.00098791
PBANKA_0936600	conserved Plasmodium protein unknown function	-0.963484	0.00312333	1325.29	0.270782	-3.55815	0.000373475
PBANKA_0413600	zinc finger protein putative	-0.967881	0.00289458	224.444	0.269978	-3.58504	0.000337028
PBANKA_1141200	ubiquitin-activating enzyme putative	-0.968473	0.00317235	217.745	0.272663	-3.55191	0.000382451
PBANKA_0818700	GPN-loop GTPase putative	-0.971753	0.00408945	84.93	0.279971	-3.4709	0.000518709
PBANKA_0800300	conserved Plasmodium protein unknown function	-0.973601	0.00650554	1700.73	0.293507	-3.31713	0.000909472
PBANKA_1402800	conserved Plasmodium protein unknown function	-0.982844	0.00923332	428.237	0.307283	-3.1985	0.00138146
PBANKA_1328400	conserved Plasmodium protein unknown function	-0.985685	0.00614585	4321.01	0.295317	-3.33771	0.000844708
PBANKA_0501800	essential light chain ELC putative	-0.987951	0.00473175	1006.44	0.288699	-3.42208	0.000621434
PBANKA_0406900	conserved Plasmodium protein unknown function	-0.990014	0.00511503	836.881	0.291321	-3.39836	0.00067792
PBANKA_0416400	conserved Plasmodium protein unknown function	-0.996568	0.00581832	1335.26	0.297014	-3.35528	0.000792836
PBANKA_1360200	conserved Plasmodium protein unknown function	-0.99939	0.00175748	3220.75	0.266558	-3.74924	0.00017737
PBANKA_1358400	ubiquitin-conjugating enzyme E2 putative	-0.999501	0.00363432	543.539	0.284691	-3.51083	0.000446709
PBANKA_1466121	PIR protein	-1.0092	0.00298791	100.81	0.282467	-3.57281	0.000353175
PBANKA_0922600	kelch domain-containing protein putative	-1.019	7.09e-05	956.013	0.218143	-4.67124	2.99e-06
PBANKA_1025700	inner membrane complex protein 1l putative	-1.0208	0.000142575	749.238	0.228202	-4.47322	7.71e-06
PBANKA_1117600	conserved Plasmodium protein unknown function	-1.02254	0.00299125	681.824	0.28626	-3.57208	0.000354158
PBANKA_0823500	glutamine synthetase putative	-1.02327	0.00562426	1689.69	0.303906	-3.36705	0.000759766
PBANKA_0824500	lipoate-protein ligase 2	-1.02694	0.000146358	345.134	0.229972	-4.46548	7.99e-06
PBANKA_1009800	cytochrome c oxidase assembly protein COX15 putative	-1.02929	0.00147454	1738.81	0.270244	-3.80875	0.000139669
PBANKA_0109300	SNARE associated Golgi protein putative	-1.03459	0.000181364	1186.95	0.234668	-4.40872	1.04e-05
PBANKA_0316900	PIR protein	-1.03601	0.00853057	120.222	0.321163	-3.2258	0.00125622
PBANKA_1445200	WD repeat-containing protein putative	-1.04619	0.0012683	280.715	0.271469	-3.8538	0.000116296
PBANKA_0304300	adenylosuccinate lyase putative	-1.04779	0.0055566	243.606	0.310838	-3.37084	0.000749381
PBANKA_1023200	splicing factor 3B subunit 4 putative	-1.04987	0.000164399	1758.08	0.236714	-4.43518	9.2e-06
PBANKA_0820200	thioredoxin-like protein 1 putative	-1.05247	0.0090916	308.857	0.328362	-3.20523	0.00134955
PBANKA_1239600	ubiquitin fusion degradation protein 1 putative	-1.05345	0.00408698	1664.66	0.303439	-3.4717	0.000517174
PBANKA_1240500	conserved Plasmodium protein unknown function	-1.0601	0.00147454	264.115	0.278355	-3.80845	0.000139839
PBANKA_1460000	rac-beta serine/threonine protein kinase putative	-1.06029	0.000146358	285.948	0.237421	-4.46587	7.97e-06
PBANKA_1323100	conserved Plasmodium protein unknown function	-1.06575	0.00517633	524.19	0.314096	-3.39308	0.000691126
PBANKA_0906000	alpha/beta hydrolase putative	-1.06755	0.00251065	557.687	0.29358	-3.63633	0.000276551
PBANKA_0316300	fam-b protein	-1.06757	0.00285196	801.301	0.297427	-3.58935	0.000331506
PBANKA_0934000	conserved Plasmodium protein unknown function	-1.0758	4.18e-05	579.368	0.22405	-4.80161	1.57e-06
PBANKA_1037300	conserved Plasmodium protein unknown function	-1.07634	0.00101584	3058.5	0.27396	-3.92881	8.54e-05
PBANKA_1456700	conserved Plasmodium protein unknown function	-1.07648	0.00263105	189.276	0.297322	-3.62058	0.000293946
PBANKA_0820600	pyridoxal 5'-phosphate dependent enzyme class III putative	-1.07822	0.00525899	200.999	0.318252	-3.38793	0.000704227
PBANKA_0829400	conserved Plasmodium protein unknown function	-1.07908	0.000132552	674.929	0.240142	-4.49351	7.01e-06
PBANKA_1401700	SNARE protein putative	-1.09023	0.00187083	881.616	0.292353	-3.72916	0.000192116
PBANKA_0825900	conserved Plasmodium protein unknown function	-1.09121	0.00811132	10526	0.336217	-3.24556	0.00117218
PBANKA_0836200	conserved Plasmodium protein unknown function	-1.09135	0.000425312	448.172	0.261487	-4.17362	3e-05
PBANKA_1032800	conserved Plasmodium protein unknown function	-1.1007	0.00650554	1049.84	0.331809	-3.31727	0.000909008
PBANKA_0808100	6-cysteine protein	-1.10153	0.000307349	181.61	0.258262	-4.26517	2e-05
PBANKA_1413500	conserved Plasmodium protein unknown function	-1.10527	0.000228548	917.877	0.254772	-4.33828	1.44e-05
PBANKA_1100900	fam-a protein	-1.11268	0.00414969	1122.1	0.321052	-3.46573	0.000528795
PBANKA_0830450	conserved Plasmodium protein unknown function	-1.11684	0.0022268	2075.42	0.303629	-3.6783	0.000234791
PBANKA_0314600	conserved Plasmodium protein unknown function	-1.12563	0.000227906	1549.79	0.259268	-4.34158	1.41e-05
PBANKA_1401500	conserved Plasmodium protein unknown function	-1.13063	0.0013982	1345.79	0.295537	-3.8257	0.000130404
PBANKA_0943200	casein kinase II beta chain putative	-1.13154	0.0033067	1152.2	0.319633	-3.54012	0.000399946
PBANKA_1239300	conserved Plasmodium protein unknown function	-1.14217	0.000406539	234.122	0.272743	-4.18772	2.82e-05
PBANKA_0603900	HAD domain ookinete protein	-1.14937	0.00301336	178.961	0.322016	-3.56928	0.000357959
PBANKA_0711500	conserved Plasmodium protein unknown function	-1.16015	4.44e-06	714.672	0.218004	-5.3217	1.03e-07
PBANKA_1040151	fam-a protein pseudogene	-1.16063	0.00105374	382.116	0.296334	-3.91663	8.98e-05
PBANKA_0611300	conserved Plasmodium protein unknown function	-1.161	3.12e-05	1118.71	0.238287	-4.87228	1.1e-06
PBANKA_0216741	lysophospholipase putative pseudogene	-1.16218	0.00580142	416.306	0.346208	-3.35689	0.000788255
PBANKA_1309100	mitochondrial ribosomal protein S29 precursor putative	-1.16259	0.00226019	362.24	0.316474	-3.67355	0.0002392
PBANKA_1354600	inner membrane complex suture component putative	-1.16712	0.000104905	180.59	0.255787	-4.56285	5.05e-06
PBANKA_0832000	selenoprotein putative	-1.19547	0.000581802	1206.45	0.292483	-4.08732	4.36e-05
PBANKA_1028900	diphthamide biosynthesis protein 1 putative	-1.20246	6.8e-05	444.708	0.256647	-4.68527	2.8e-06
PBANKA_1430500	conserved Plasmodium protein unknown function	-1.2141	0.000743943	385.757	0.302218	-4.01731	5.89e-05
PBANKA_1002600	6-cysteine protein	-1.2205	0.0010885	858.161	0.312599	-3.90438	9.45e-05
PBANKA_1210700	cytochrome b-c1 complex subunit 7 putative	-1.22098	0.000882766	4023.05	0.307433	-3.97153	7.14e-05
PBANKA_1303500	conserved Plasmodium protein unknown function	-1.23777	0.00509237	4408.61	0.364051	-3.39998	0.000673916
PBANKA_1032100	rhoptry-associated protein 1	-1.24306	5.12e-06	933.088	0.234865	-5.29267	1.21e-07
PBANKA_1400800	early transcribed membrane protein	-1.24397	0.000148778	619.875	0.27889	-4.46043	8.18e-06
PBANKA_0600351	reticulocyte binding protein putative	-1.27186	0.00137496	122.674	0.332004	-3.83086	0.000127696
PBANKA_1243300	peptidyl-prolyl cis-trans isomerase putative	-1.27268	0.00245679	260.246	0.349322	-3.64329	0.000269171
PBANKA_0937600	conserved Plasmodium protein unknown function	-1.27286	5.68e-05	683.081	0.269308	-4.72641	2.29e-06
PBANKA_1319800	serine hydroxymethyltransferase putative	-1.32687	1.42e-05	398.175	0.262201	-5.06048	4.18e-07
PBANKA_0112500	major facilitator superfamily-related transporter putative	-1.33667	5.36e-06	527.624	0.253391	-5.27512	1.33e-07
PBANKA_0944000	PIR protein	-1.35508	0.000421133	82.4866	0.324454	-4.1765	2.96e-05
PBANKA_0623000	Plasmodium exported protein unknown function	-1.36197	0.000255691	793.918	0.315994	-4.31012	1.63e-05
PBANKA_1215200	conserved protein unknown function	-1.36495	0.000936859	569.784	0.345317	-3.95275	7.73e-05
PBANKA_0623400	fam-a protein	-1.37389	0.00575522	481.765	0.408907	-3.3599	0.000779718
PBANKA_0609250	small nucleolar RNA snoR14	-1.37482	0.00811701	37.8	0.423675	-3.24498	0.0011746
PBANKA_1037400	conserved Plasmodium protein unknown function	-1.38746	1.12e-07	633.494	0.229143	-6.05498	1.4e-09
PBANKA_1400200	PIR protein	-1.39212	0.000573724	57.2738	0.340223	-4.09178	4.28e-05
PBANKA_0820900	long chain fatty acid elongation enzyme putative	-1.39355	0.00912286	32.2702	0.435064	-3.2031	0.00135956
PBANKA_0700100	PIR protein	-1.43992	0.0029481	100.037	0.402507	-3.57738	0.000347057
PBANKA_1200091	fam-a protein	-1.44013	0.00430989	46.2796	0.417011	-3.45346	0.000553439
PBANKA_1040200	PIR protein	-1.45402	0.00133264	143.02	0.378692	-3.83958	0.000123243
PBANKA_0700541	PIR protein	-1.4642	0.00111304	249.883	0.375586	-3.89844	9.68e-05
PBANKA_1400071	PIR protein	-1.47353	0.000656216	199.891	0.363649	-4.05207	5.08e-05
PBANKA_0921400	protein phosphatase putative	-1.50048	7.73e-05	644.975	0.32303	-4.64501	3.4e-06
PBANKA_1210800	hypoxanthine-guanine phosphoribosyltransferase putative	-1.52189	7.97e-05	1956.28	0.328526	-4.63246	3.61e-06
PBANKA_0400700	fam-a protein pseudogene	-1.5579	0.00116465	50.8221	0.401422	-3.88095	0.000104048
PBANKA_1225400	gamete release protein	-1.56535	0.00120181	249.523	0.404471	-3.87012	0.000108784
PBANKA_1349100	MSP7-like protein	-1.57586	1.87e-06	695.161	0.285937	-5.5112	3.56e-08
PBANKA_1465400	fam-b protein	-1.66257	0.00125183	34.0383	0.430994	-3.85753	0.00011454
PBANKA_0100400	reticulocyte binding protein putative	-1.67476	2.76e-07	258.216	0.284755	-5.88138	4.07e-09
PBANKA_0501400	rhoptry neck protein 12 putative	-1.69102	0.00020727	100.256	0.386751	-4.37237	1.23e-05
PBANKA_0208900	StAR-related lipid transfer protein putative	-1.71188	5.41e-08	712.988	0.276603	-6.18895	6.06e-10
PBANKA_0100300	lysophospholipase putative pseudogene	-1.72126	0.00207609	23.2199	0.465332	-3.69899	0.000216455
PBANKA_1332700	duffy-binding protein	-1.74144	1.51e-13	1001.42	0.211909	-8.21787	2.07e-16
PBANKA_1146261	PIR protein	-1.75687	1.11e-07	268.601	0.289995	-6.05828	1.38e-09
PBANKA_0519200	conserved Plasmodium protein unknown function	-1.76369	1.67e-05	567.644	0.351141	-5.02275	5.09e-07
PBANKA_0311800	acyl-CoA synthetase putative	-1.80988	2.35e-16	1608.36	0.201599	-8.9776	2.77e-19
PBANKA_1100821	fam-a protein pseudogene	-1.82412	3.78e-06	72.1326	0.34037	-5.35923	8.36e-08
PBANKA_0317001	PIR protein	-1.84318	0.00152322	29.4972	0.485255	-3.79837	0.000145653
PBANKA_0216761	reticulocyte binding protein putative	-1.85406	4.18e-09	164.117	0.277931	-6.67095	2.54e-11
PBANKA_0944101	PIR protein	-1.91429	2.07e-06	58.8422	0.348801	-5.48821	4.06e-08
PBANKA_1300200	PIR protein	-1.99543	4.95e-05	426.905	0.419272	-4.75928	1.94e-06
PBANKA_0403200	circumsporozoite (CS) protein	-2.00176	1.51e-07	159.107	0.333523	-6.00188	1.95e-09
PBANKA_1146241	PIR protein pseudogene	-2.00785	0.000224347	24.0278	0.461945	-4.34652	1.38e-05
PBANKA_0837001	PIR protein	-2.09348	4.41e-05	64.4328	0.437288	-4.78742	1.69e-06
PBANKA_0700500	fam-a protein	-2.4577	4.01e-10	89.4072	0.348067	-7.061	1.65e-12
PBANKA_0915000	apical membrane antigen 1	-2.90397	2.22e-16	419.741	0.322522	-9.00393	2.18e-19
PBANKA_1465051	Plasmodium exported protein unknown function	-2.92213	9.27e-26	218.612	0.26211	-11.1485	7.28e-29
PBANKA_1100441	fam-b protein	-2.99849	1.2e-29	209.788	0.251073	-11.9427	7.09e-33
PBANKA_0837121	PIR protein	-3.00272	0.000111795	20.202	0.660755	-4.54438	5.51e-06
PBANKA_0943900	PIR protein	-3.20103	9.54e-09	146.843	0.49168	-6.5104	7.5e-11
PBANKA_1200096	fam-b protein	-3.35283	2.71e-43	309.749	0.233647	-14.35	1.07e-46
PBANKA_0216061	PIR protein	-3.41855	6.86e-08	25.0114	0.556227	-6.14597	7.95e-10
PBANKA_0500971	PIR protein	-4.80467	2.86e-09	49.8238	0.713834	-6.7308	1.69e-11
PBANKA_0500700	fam-a protein	-5.91405	0.000127853	63.4112	1.31268	-4.50532	6.63e-06
PBANKA_1465700	fam-a protein	-6.06399	4.31e-57	492.401	0.368644	-16.4494	8.46e-61
