# Supplementary material for: Plasmodium ARK2 and EB1 drive unconventional spindle dynamics, during chromosome segregation in sexual transmission stages
Source: Nat Commun. 2023 Sep 13;14:5652. doi: 10.1038/s41467-023-41395-3 (PMC10499817; doi:10.1038/s41467-023-41395-3)
Supplement: Supplementary file 8 — Supplementary data 5 [file 41467_2023_41395_MOESM8_ESM.xlsx]

## Sheet: Primers used for ARK2
Name	Sequence (5’ to 3’)	Notes
Primers used for ark2 tag construct
T2041	CCCCGGTACCGTATTAGAAATAGCAAATGGTGGATCTATAAG	KpnI site underlined
T2042	CCCCGGGCCCTAAGAATTGTTTTATCCAAGGGTGTGACTTG	ApaI site underlined
Int T204	CACTAAAAATAGAAAGGCAAGTATTAAAGG
ol492	ACGCTGAACTTGTGGCCG
Primers used for Ark2 Promotor swap construct
PTD0241	GAGACCGCGGGGTCCAATGAGCCACAAACT	SacII site underlined
PTD0242	GAGACTGCAGATTTATACAGTTTAAAACATAAAATATTCGTTTG	PstI site underlined
PTD0243	GAGACTCGAGATGAATGAAAACATAAAAAGTCAC	XhoI site underlined
PTD0244	GAGAGCGGCCGCGATATCCATTATTGTTGCCG	NotI site underlined
5'-intPTD24	TGCACACATAATTTGTTCGCA
3'-intPTD24	ATGGACCATGCTTCTTGCCT
5'-intPTD	TCTACTTTATTTGCTAATTCTGG
3'-intPTama1	TGTGTATATATAAGTATTGTATGGTAATTG
Primers used for qRT PCR
hsp70 FW	GTATTATTAATGAACCCACCGCT	PBANKA_0818900
hsp70 RV	GAAACATCAAATGTACCACCTCC
arginyl-tRNA FW	TTGATTCATGTTGGATTTGGCT	PBANKA_1434200
arginyl-tRNA RV	ATCCTTCTTTGCCCTTTCAG
Ark1 FW	AGACCACCTTTTGGATCAACC	PBANKA_010410
Ark1 RV	CTGAAAATAATTGGCTCCAGTG
Ark2 FW	AGCGGACATGTGGAAGTAGC	PBANKA_040740
Ark2 RV	CCCCCACTATTTCGCTTGTAT
Ark3 FW	ATCGGAGAAGGGGGTTTTGG	PBANKA_071690
Ark3 RV	CATCTTGCATGCACCCATACAT
NDC80FW	CACTTGAAGAAGCCCGGAGT	PBANKA_1115700
NDC80RV	CTGAGCATGCCTTTTGAAGTGT
NUF2FW	TGACCCAGTACCTAAGCTACCT	PBANKA_0414300
NUF2RV	ACGTCTTCAGTTGTTGGGTGT
Kin 5 FW	CAGTAGCGGATGTACTACAAAGGA	PBANKA_080770
Kin 5 RV	TGCTAGGCACATTTGGATTGTTT
Kin7FW	TAGGTGCTTTGACGACCACG	PBANKA_0609500
Kin7RV	GGATCAGCAGGAACACCCAT
Dynein925400fw	GCATACTTTTCCATGCCAGTACT	PBANKA_0925400
Dynein925400rv	GCAACTCCGGCTAAAATCCA
Dynein507300fw	ATGCAGAAATGAAGGGGGCT	PBANKA_0507300
Dynein507300rv	TGGCAATCGTCCCCATTCTT
SAS6 FW	GAACAATATCACTGCATCCCC	PBANKA_010620
SAS6 RV	GCTGGTGTGTAACCTATTCCT
Nek 4 FW	CTTCAGATGTATGGGCTATTGG	PBANKA_0616700
Nek 4 RV	TTCCCTTTGTTGAATGAAATGG
AP2-O2FW	AACGAGCTATTCCAGGCACC	PBANKA_1231600
AP2-O2RV	GCTCTGTCCTTTTCGTCGCT

## Sheet: Primers used for EB1
Name	Sequence (5’ to 3’)	Notes
Primers used for EB1 tag construct
T2641	CCCCGGTACCGCTGATAGAATGGGTAAATAGCTTTC	KpnI site underlined
T2642	CCCCGGGCCCTTCTGTAGGCAAACCGATGGCGGTT	ApaI site underlined
Int T264	GGATTCTGGATTGGTTGTAAGTCG
ol492	ACGCTGAACTTGTGGCCG
Primers used for EB1 Knockout construct
N1381	CCCCGGGCCCAGGAAAGGTTACCATGCATCA	ApaI site underlined
N1382	GGGGAAGCTTCCAATCCAGAATCCATGTTTCCA	HindIII site underlined
N1383	CCCCGAATTCTGAAAATGGCGAGCAAACCG	EcoR1 site underlined
N1384	GGGGTCTAGACATATTACAAAGTGACCACGA	XbaI site underlined
IntN138_5	TGCACACATAATTTGTTCGCA
IntN138_3	ATGGACCATGCTTCTTGCCT
ol248	GATGTGTTATGTGATTAATTCATACAC
ol539	CAATGATTCATAAATAGTTGGACTTG
Primers used for qRT PCR
hsp70 FW	GTATTATTAATGAACCCACCGCT	PBANKA_0818900
hsp70 RV	GAAACATCAAATGTACCACCTCC
arginyl-tRNA FW	TTGATTCATGTTGGATTTGGCT	PBANKA_1434200
arginyl-tRNA RV	ATCCTTCTTTGCCCTTTCAG
EB1 FW	CGCACGAGAAGACAC	PBANKA_0405600
EB1 RV	GATGGCGGTTTGCTC
