# Supplementary material for: Plasmodium ARK2 and EB1 drive unconventional spindle dynamics, during chromosome segregation in sexual transmission stages
Source: Nat Commun. 2023 Sep 13;14:5652. doi: 10.1038/s41467-023-41395-3 (PMC10499817; doi:10.1038/s41467-023-41395-3)
Supplement: Supplementary file 22 — Source data [file 41467_2023_41395_MOESM22_ESM.xlsx]

## Sheet: Fig 4
Fig 4A. Number of exglagellation centres per field									Fig 4C. Oocyst numbers per mosquito									Fig 4E. Oocyst size (micro meter)
WT-GFP	Pclagark2								WT-GFP	Pclagark2	WT-GFP	Pclagark2	WT-GFP	Pclagark2	WT-GFP	Pclagark2		WT-GFP	Pclagark2	WT-GFP	Pclagark2	WT-GFP	Pclagark2
7	6								Day 7	Day 7	Day 10	Day 10	Day 14	Day 14	Day 21	Day 21		Day 7	Day 7	Day 14	Day 14	Day 21	Day 21
5	5								100	0	100	0	30	5	20	3		17.99	14.47	52.74	18.27	28.79	18.87
8	7								40	0	250	0	150	15	5	0		14.48	16.06	38.83	22.07	39.29	19.07
8	7								100	50	250	20	80	0	0	1		14.43	12.38	38.6	15.41	30.08	18.47
3	8								0	0	100	60	80	0	70	6		12.94	14.05	41.63	14.39	26.65	22.8
									0	0	0	0	100	40	40	1		15.86	11.97	30.16	16.28	32.97	28.47
Fig 4B. Percent ookinete conversion									250	40	0	80	50	40	20	3		15.89	14.81	35.18	15.56	31.54	14.73
WT-GFP	Pclagark2								300	30	0	100	0	0	5	0		16.99	12.95	55.66	19.55	30.69	29.33
47	53								200	60	100	2	0	20	10	0		10.02		38	12.35	38.27	12.02
50	60								200	40	0	1	8	15	0	20		17.85	10.91	46.55	21.07	28.19	15.82
50	55								200	15		20	100	7	20	0		14.88	11.45	36.5	18.77	36.38	28.15
45	20								300	50		0	0	20	0	20		10.23	15.6	38.12	21.61	31.02	36.03
75	55								0	0		0	200	4	0	1		19.32	15.15	42.68	20.65	23.55	16.22
74	76								250	10			1	10	80	20		17.91	12.33	38.64	14.95	29.76	15.87
									100	25			0	0	70	5		16.18	13.91	30.36	17.21	34.8	33.25
Fig 4F. Salivary gland sporozoites									150	12			0	0	12	0		16.01	13.47	29.14	15.07	33.61	16.32
WT-GFP	Pclagark2								0	2			60	20	40	0		15.61	13.23	42.16	19.06	23.73	15.67
9000	0									5			150	0	65	0		12.63	14.58	38.06	22.14	27.79	20.13
24266	0												0	0	30	0		16.48	13.4	41.42	19.06	26.55	20.33
24892	0												150	4	60	10		18.41	11.72	44.61	18.19	30.64	16.55
2096	0												20	25	70	0		15.62	13.8	30.39	10.92	18.61	19.07
													0	25	20	2		13.01	13.22	59.2	13.19	29.13	12.96
Fig 4G. Percent oocyst													0	0	0	0		15.87	13.31	43.4	13.47	35.75	23.2
Parasite lines		Normal oocysts			Dead oocysts								0	15	35	2		11.77	15.73	46.98	18.08	31.95	15.08
WT-GFP		88	85	87	12	15	13						100	15	200	1		18.77	13.78	47.37	21.89	31.01	20.78
Pclagark2		0	0	0	100	100	100						0	25	300	0		14.11	8.28	54.68	24.82	32.58	9.95
Δdozi		0	0	0	0	0	0						100	15	200	1		8.76	10.99	35.89	19.87	25.44	12.68
Δhap2		0	0	0	0	0	0						80	5	100			15.19	8.4	28.31	16.06	35.88	20.48
Δdozi X Δhap2		85.5	85	86	14.5	15	14						50	5	50			21.21	9.67	52.18	26.25	30.02	13.08
Pclagark2 X Δdozi		44.4	44	45	55.6	46	55						70	10	100			17.89	11.42	37.2	26.89	32.77	30.41
Pclagark2 X Δhap2		0	0	0	100	100	100						50	10	100			16.45	12.22	45.95	14.5	36.79	14.69
													30	20	60			14.61	10.16	42.81	19.73	30.81	22.64
Fig 4I. Relative expression													25	20				11.36	15.2	34.72	17.7	26.73	17.3
		WT-GFP		Pclagark2									20	0				18.38	12	49.67	22.84	34.53	13.79
Genes		Mean	SEM	Mean	SEM								20	15				16.31	12.48	43.88	27.85		18.27
Ark1		0.6807	0.1007	1.011	0.1111								1	0				14.97	10.36	28.89	16.89		16.17
Ark2		0.5274	0.07829	0.08757	0.0144								300	10				17.24	12.05	39.93	21.48		20.86
Ark3		0.063762	0.007015	0.884571	0.095258								200	0				17.02	10.49	42.7	15.04		17.07
NDC80		0.116836	0.010939	1.31033	0.011113								70					16.45	7.94	34.29	21.89		18.88
NUF2		0.053928	0.003142	0.433608	0.042697								200					20.07	14.6	35.92	23.54		20.13
Kinesin-5		0.116072	0.002492	0.739804	0.132041								80					14.28	11.23	26.46	14.08		18.7
Kinesin-4		0.090134	0.003443	0.776994	0.08827								300					18.76	15.04	43.99	22.25		30.06
Kinesin-7		0.618594	0.132896	2	0.554374								160					8.54	11.8	47.6	17.46		18.81
Dynein925		0.096608	0.000208	0.985207	0.204506								200					15.23	12.4	36.34	21.08		16.85
Dynein507		0.340101	0.00731	2.44755	0.280983													14.6	9.93		24.02		19.97
SAS6		0.140699	0.000623	1.16821	0.074724													12.06	12.47		15.2		19.44
NEK4		0.123076	0.010074	0.868876	0.010648													20.01	11.53		18.95		20.4
AP2O2		0.097926	0.01082	0.48738	0.028092													13.79	11.14		16.67		24.32
																		20.35	9.34		16.52		15.95
Fig 4I. Statistics																		14.07	10.63		20.95		19.17
	Below threshold?	P value	Mean of WT-GFP	Mean of Pclagark2	Difference	SE of difference	t ratio	df	Adjusted P Value									9.67	11.37		15.06		15.5
ark1	Yes	0.018853	0.6807	1.011	-0.3303	0.086571	3.8154	4	0.027268
ark2	Yes	0.000666	0.5274	0.08757	0.43983	0.045959	9.5701	4	0.003326									Fig 4E Statistics
ark3	Yes	0.000119	0.063762	0.88457	-0.82081	0.055146	14.884	4	0.000949											P value	Mean of WTGFP	Mean of Pclagark2	Difference	SE of difference	t ratio	df	q value
ndc80	Yes	<0.000001	0.11684	1.3103	-1.1935	0.009003	132.57	4	<0.000001									Day 7	Yes	<0.000001	15.41	12.36	3.055	0.517	5.909	97	<0.000001
NUF2	Yes	0.000105	0.053928	0.43361	-0.37968	0.024718	15.361	4	0.000943									Day 14	Yes	<0.000001	40.65	18.74	21.91	1.253	17.48	91	<0.000001
kinesin-5	Yes	0.001216	0.11607	0.7398	-0.62373	0.076247	8.1804	4	0.004856									Day 21	Yes	<0.000001	30.8	19.5	11.3	1.161	9.731	81	<0.000001
Kinesin-4	Yes	0.000176	0.090134	0.77699	-0.68686	0.051001	13.467	4	0.00123
kinesin-7	Yes	0.013728	0.61859	2	-1.3814	0.32914	4.1971	4	0.027268
dynein925	Yes	0.001669	0.096608	0.98521	-0.8886	0.11807	7.5259	4	0.004999
dynein507	Yes	0.000203	0.3401	2.4476	-2.1075	0.16228	12.986	4	0.00123
sas6	Yes	1.8e-05	0.1407	1.1682	-1.0275	0.043143	23.816	4	0.000203
nek4	Yes	<0.000001	0.12308	0.86888	-0.7458	0.008463	88.125	4	1e-06
ap2o2	Yes	2.3e-05	0.097926	0.48738	-0.38945	0.01738	22.408	4	0.000235

## Sheet: Fig 7
Fig 7A. Number of exglagellation centres per field						Fig 7B. Percent ookinete conversion					Fig 7C. Oocyst numbers per mosquito
WT-GFP	Δeb1					WT-GFP	Δeb1				WT-GFP		Δeb1
1	1					85	68				Day 10	Day 10	Day 21	Day 21
2	1					68	62				100	100	100	0
1	2					78	65				200	100	200	0
1	1										200	50	100	0
2	2										300	0	50	0
2	3										100	0	100	0
1	1										50	30	50	0
1	2										200	100	100	0
2	1										0	70	100	0
3	1										10		50	0
1	2										0	20	100	0
2	1										50	50	150	0
1	1										100	100	50	0
1	2										20	20	0	0
1	2										200	0	0	0
2	1										150	0	100	0
1	1										200	30		0
1	2											100		0
2	1											10		0
1	2													2
2	2													0
2	1													2
1	2
1	1
2	2
1	1
2
1
2
1

## Sheet: supplementary fig 6
Supplementary fig 6D- Exflagellation				Supplementary fig 6G- qPCR data
IAA (+)	IAA (-)			WT-GFP	Pclagark2
13	11			0.753649	0.129361
15	12			0.506676	0.11263
19	17			0.404531	0.0529275
24	22			0.444764	0.0765401
29	23

## Sheet: Supplementary fig 7
Supplementary fig 7D
WT-GFP	Pclagark2
72	89
85	61
75	71
